# Supplementary material for: Impacts of land-use management on ecosystem services and biodiversity: an agent-based modelling approach
Source: PeerJ. 2016 Dec 22;4:e2814. doi: 10.7717/peerj.2814 (PMC5182993; doi:10.7717/peerj.2814)
Supplement: Supplemental Information 2 [file peerj-04-2814-s002.nlogo]

;--------------------------------------------------------------------------------------------------------------------------------------------------------------
; Impacts of Land-Use Management on Ecosystem Services and Biodiversity: An Agent-Based Modelling Approach.
; Supplementary File S2 - Ecosystem Services Model Code
; Authors: T.J. Habib, S. Heckbert, J. J. Wilson, J. Cranston, A. Vandenbroeck, and D. Farr. 
;
; This file represents the shared intellectual property of the Alberta Biodiversity Monitoring Institute, Alberta Innovates Technology Futures, 
; and Green Analytics, and may be used with attribution. For more information, please visit ecosystemservices.abmi.ca or contact Tom Habib thabib@ualberta.ca
;--------------------------------------------------------------------------------------------------------------------------------------------------------------


;----------------------------------------------------------------------------------------------------------------
;1. Model and Landscape Set-up
;----------------------------------------------------------------------------------------------------------------


; Declare all extensions and variables

extensions [gis]

globals [
  
 ; ----Model Set-up and Control Variables
  
 session_string
 area
  
;---GIS Input Data Files -----
  natural-regions-dataset
  land-suitability-dataset
  basin-dataset
  qs-dataset
  wetlands-dataset
  infiltration-dataset
  sediment-dataset
  precip-dataset
  k-factor-dataset
  rivers-dataset
  channels-dataset
  elevation-dataset
  ecozone-dataset
  age-dataset
  strata-dataset
  ineligible-dataset
  mills-dataset
  fmu-dataset

  cost-rwp-dataset
  cost-sfs-dataset
  cost-sfp-dataset
  cost-tpt-dataset
  cost-wfe-dataset
  cost-wfh-dataset
  cost-wye-dataset
  
  general-ag-dataset 
  ag-qs-dataset 
  barren-dataset 
  canola2009-dataset 
  canola2010-dataset 
  canola2011-dataset 
  canola2012-dataset 
  feedlots-dataset 
  for-qs-dataset 
  hard-roads-dataset 
  hard-qs-dataset
  hwet-qs-dataset
  industrial-dataset 
  pasture09-dataset 
  pasture10-dataset 
  pasture11-dataset 
  pasture12-dataset 
  pipelines-dataset 
  recreation-dataset 
  rural-residential-dataset 
  seismic-dataset 
  soft-qs-dataset 
  suburban-dataset 
  mines-disturbed-dataset
  mines-undisturbed-dataset  
  trails-motorized-dataset
  trails-nonmotorized-dataset
  transmission-lines-dataset
  urban-dataset
  urbind-qs-dataset
  wellpads-dataset

  LC_20-dataset
  LC_31-dataset
  LC_32-dataset
  LC_33-dataset
  LC_34-dataset
  LC_50-dataset
  LC_110-dataset
  LC_120-dataset
  
  C-P-dataset
  C-S-dataset
  MX-P-dataset
  MX-S-dataset
  D-dataset
  
  
 ;---- Other general variables
  land-patches
  mx 
  mn


;-----Forest Timber & Carbon Model Variables
  forest-patches
  eligible-forest
  harvested-patches
  
  area-harvested-this-period
  area-harvested-total
  value-per-ha
  npv
  npv-vol
  npv-per-m3
  
  harvest-pct-task
  harvest-pct

 
;----Pollination Model
  all-canola-patches
  canola-patches-this-year
  ticks-2009
  ticks-2010
  ticks-2011
  ticks-2012
  
; ----Water Model
  outlet
  total-sediment-mass-in-transport
  total-sediments-deposited
  rain-steps

  ag-runoff
  forest-runoff
  shrub-runoff
  grass-runoff
  road-runoff
  high-compact-runoff
  barren-urbind-runoff  
  calibration-count
  nr-count
 
;-------Water Agentsets

 headwaters
 tributaries
 tributary-parents
  ]


; ------Declare all landscape (cell AKA "patch") variables

patches-own [
 is-station
 is-land-patch 
 natural-region
 land-suitability 

; ---- Landcover Variables

;----ABMI landcover categories (Forest types broken down into strata based on % pine, etc.). 

 LC_20      
 LC_31 
 LC_32
 LC_33
 LC_34
 LC_50
 LC_110
 LC_120

 C-P
 C-S
 MX-P
 MX-S
 D
  
;---ABMI Human Footrpint (area per patch). Sum to total HF within each cell. Sum of all of these plus all "LC_" categories above is equal to total patch area.
 ag-qs
 for-qs
 hard-qs
 soft-qs
 urbind-qs
 hwet-qs 
  
;--Canola and pasture area per patch (subset of "ag-qs")  
 canola2009
 canola2010
 canola2011
 canola2012

 pasture09
 pasture10
 pasture11
 pasture12

;----Water loading categories. Note that these values get converted to hectares; all other LULC variables are in square meters.

 general-ag
 barren
 cutblock
 feedlots
 forest
 grass
 hard-roads
 industrial
 mines-disturbed
 mines-undisturbed
 pasture
 pipelines
 recreation
 rural-residential
 seismic
 shrubland
 suburban
 trails-motorized
 trails-nonmotorized
 transmission-lines
 urban
 wellpads

  
 ;------Other Water Model Variables
  basin
  elevation
  infiltration
  channel-elevation
  rainfall
  k-factor
  ls-factor
  hydro-elevation
  slope
  runoff-coefficient
  hillslope-sediment-generated
  sediments-deposited
  is-river
  outlet-ID
  removal-rate
  c-factor
  runoff
  flow
  
  load-N
  load-P
  load-TSS
  load-N-per-ha
  load-P-per-ha
  load-TSS-per-ha
  hillslope-sediment-generated-per-ha
  
  p-deposited
  n-deposited
  tss-deposited
  p-deposited-per-ha
  n-deposited-per-ha
  tss-deposited-per-ha
  sediments-deposited-per-ha
  
  p-supply
  n-supply
  tss-supply
  sediment-supply
  p-supply-per-ha
  n-supply-per-ha
  tss-supply-per-ha
  sediment-supply-per-ha
  
  net-N
  net-P
  net-tss
  net-sediment  
  net-N-per-ha
  net-P-per-ha
  net-tss-per-ha
  net-sediment-per-ha

  cum-river-N
  cum-river-P
  cum-river-tss
  cum-river-sediment
  cum-river-flow

  barren-load-N
  cutblock-load-N
  feedlots-load-N
  forest-load-N
  grass-load-N
  hard-roads-load-N
  industrial-load-N
  mines-disturbed-load-N
  mines-undisturbed-load-N  
  pasture-load-N
  pipelines-load-N
  recreation-load-N
  rural-residential-load-N
  seismic-load-N
  shrubland-load-N
  suburban-load-N
  trails-motorized-load-N
  trails-nonmotorized-load-N
  transmission-lines-load-N
  urban-load-N
  wellpads-load-N
  ag-load-N
  
  barren-load-P
  cutblock-load-P
  feedlots-load-P
  forest-load-P
  grass-load-P
  hard-roads-load-P
  industrial-load-P
  mines-disturbed-load-P
  mines-undisturbed-load-P
  pasture-load-P
  pipelines-load-P
  recreation-load-P
  rural-residential-load-P
  seismic-load-P
  shrubland-load-P
  suburban-load-P
  trails-motorized-load-P
  trails-nonmotorized-load-P
  transmission-lines-load-P
  urban-load-P
  wellpads-load-P
  ag-load-P
  
  barren-load-TSS
  cutblock-load-TSS
  feedlots-load-TSS
  forest-load-TSS
  grass-load-TSS
  hard-roads-load-TSS
  industrial-load-TSS
  mines-disturbed-load-TSS
  mines-undisturbed-load-TSS  
  pasture-load-TSS
  pipelines-load-TSS
  recreation-load-TSS
  rural-residential-load-TSS
  seismic-load-TSS
  shrubland-load-TSS
  suburban-load-TSS
  trails-motorized-load-TSS
  trails-nonmotorized-load-TSS
  transmission-lines-load-TSS
  urban-load-TSS
  wellpads-load-TSS
  ag-load-TSS
  


  ;------Forest Timber and Carbon Model Variables
  ecozone
  fmu
  age-class
  stand-age
  ineligible
  is-forest-patch
  is-eligible
  total-patch-volume
  conifer-volume
  deciduous-volume
  year-harvested
  my-patch-vol-harvest
  area-harvested-from-this-patch
  patch-haul-cost
  is-harvested
  timber-esv
  timber-esvp
  timber-npv-per-ha
  timber-value-potential-per-ha
  
  haul-cost-RWP
  haul-cost-SFS
  haul-cost-SFP
  haul-cost-TPT
  haul-cost-WFE
  haul-cost-WFH
  haul-cost-WYE
  
  
  ; ---Carbon Model Variables ---
  aboveground-soft
  aboveground-hard
  belowground-soft 
  belowground-hard 
  DOM-above-other
  DOM-above-litter
  DOM-below-slow 
  DOM-below-fast
  DOM-below-vfast  
  ipcc-above
  ipcc-below
  ipcc-litter
  ipcc-deadwood
  ipcc-soc
  ipcc-total
  ipcc-start
  ccs-year
  ccs-total  
  ccs-flux

  carbon-storage
  carbon-storage-per-ha
  carbon-esv
  carbon-value-per-ha  
  
  carbon-change
  carbon-change-per-ha  
  ccs-esv
  ccs-value-per-ha
  
  
 ;----Pollination Model Variables----

  natland-area
  natland-buffer
  bee-abund
  poll-def
  bee-seedset
  total-seedset
  canola-total-yield
  canola-total-yield-per-ha
  poll-yield-ha
  poll-profit-ha
  poll-profit-patch 
  cumulative-poll-profit-patch
  pollination-npv
  hay-yield
  hay-npv
  hay-npv-per-ha
  pollination-npv-per-ha
  
  canola-total-revenue
  canola-total-revenue-per-ha
  canola-revenue-npv
  canola-revenue-npv-per-ha


;-----Biodiversity Model Variables
  hard-linear-intactness
  soft-linear-intactness
  urbind-intactness
  agric-intactness
  forestry-intactness
  intactness
]

; Declare all agent types and variables

breed [mills mill]

mills-own [ 
  mill-id
  mill-name
  mill-namecode
  mill-type
  my-mill-patches
  my-aac-sw
  my-aac-hw
  
  patches-harvested-count
  my-harvested-mill-patches

  mill-area-harvested

  SW-vol-harvested
  HW-vol-harvested
  gross-merch-vol-SW
  gross-merch-vol-HW
  cumulative-vol
  avg-dist-to-mill
  
; --- ECONOMIC VARIABLES ---
  haul-cost
  delivered-mill-cost
  mill-cost
  mill-revenue
  net-profit
  mill-NPV
  ]


breed [rivers river]
rivers-own [
  id
  parent
  children 
  is-outlet
  my-flow
  my-N
  my-P
  my-tss
  my-sediment
  N-to-contribute
  P-to-contribute
  tss-to-contribute  
  sediment-to-contribute
  flow-to-contribute

]

breed [ stations station]
stations-own [
 station-id 
 station-name
 my-monitoring-point
 station-flow
 station-N
 station-P
 station-TSS
 station-sediment
 station-basin
]


breed [ raindrops raindrop]
raindrops-own[ 
  flow-volume
  sediment-mass
  p-mass
  n-mass
  tss-mass
  my-home
  my-route]


; ------------------------------------------------------------------------------------------------------------------------------------------------------------
; 1. SETUP LANDSCAPE AND ALL MODELS
; ------------------------------------------------------------------------------------------------------------------------------------------------------------


to setup-patches
  clear-all
  load-gis
  setup-forest
  setup-mills
  setup-pollination
  set session_string ""
  reset-ticks
end


to load-gis
  
  set-default-shape turtles "circle"
  ; This proceedure loads all data necessary to run the simulations. Once the data are loaded a few adjustments are made (such as removing any NoData values)
  ; to ensure the data is handeled appropriately by the model. Additional code annotations are provided below.


;-------Landcover rasters
  set natural-regions-dataset  gis:load-dataset "data/natural_regions.asc"  
  set land-suitability-dataset gis:load-dataset "data/land_suitability.asc"    

  set LC_20-dataset gis:load-dataset "data/lc_20.asc"  
  set LC_31-dataset gis:load-dataset "data/lc_31.asc"  
  set LC_32-dataset gis:load-dataset "data/lc_32.asc"  
  set LC_33-dataset gis:load-dataset "data/lc_33.asc"  
  set LC_34-dataset gis:load-dataset "data/lc_34.asc"  
  set LC_50-dataset gis:load-dataset "data/lc_50.asc"  
  set LC_110-dataset gis:load-dataset "data/lc_110.asc"  
  set LC_120-dataset gis:load-dataset "data/lc_120.asc"  

  set C-P-dataset gis:load-dataset "data/c_p.asc"  
  set C-S-dataset gis:load-dataset "data/c_s.asc"
  set MX-P-dataset gis:load-dataset "data/mx_p.asc"
  set MX-S-dataset gis:load-dataset "data/mx_s.asc"
  set D-dataset gis:load-dataset "data/d.asc"

;------------HF Rasters
  set ag-qs-dataset gis:load-dataset "data/agqs.asc"
  set for-qs-dataset gis:load-dataset "data/forqs.asc"
  set hard-qs-dataset gis:load-dataset "data/hardqs.asc"
  set soft-qs-dataset gis:load-dataset "data/softqs.asc"
  set urbind-qs-dataset gis:load-dataset "data/urbindqs.asc"    
  set hwet-qs-dataset gis:load-dataset "data/hwetqs.asc"    
  
  set canola2009-dataset gis:load-dataset "data/canola2009.asc"
  set canola2010-dataset gis:load-dataset "data/canola2010.asc"
  set canola2011-dataset gis:load-dataset "data/canola2011.asc"
  set canola2012-dataset gis:load-dataset "data/canola2012.asc"

  set pasture09-dataset gis:load-dataset "data/pasture09.asc"
  set pasture10-dataset gis:load-dataset "data/pasture10.asc"
  set pasture11-dataset gis:load-dataset "data/pasture11.asc"
  set pasture12-dataset gis:load-dataset "data/pasture12.asc"
  
;-------water purification rasters
  set general-ag-dataset gis:load-dataset "data/general_ag.asc"
  set barren-dataset gis:load-dataset "data/barren.asc"
  set feedlots-dataset gis:load-dataset "data/feedlots.asc"
;  set grass-dataset gis:load-dataset "data/grass.asc"
  set hard-roads-dataset gis:load-dataset "data/hard_roads_paved.asc"
  set industrial-dataset gis:load-dataset "data/industrial_plants.asc"
  set pipelines-dataset gis:load-dataset "data/pipelines.asc"
  set recreation-dataset gis:load-dataset "data/recreation.asc"
  set rural-residential-dataset gis:load-dataset "data/rura_res_acreage_yard.asc"
  set seismic-dataset gis:load-dataset "data/seismic.asc"
  set suburban-dataset gis:load-dataset "data/suburban.asc"
  set mines-disturbed-dataset gis:load-dataset "data/mines_disturbed.asc"
  set mines-undisturbed-dataset gis:load-dataset "data/mines__undisturbed.asc"
  set trails-motorized-dataset gis:load-dataset "data/trails_motorized.asc"
  set trails-nonmotorized-dataset gis:load-dataset "data/trails_non_motorized.asc"
  set transmission-lines-dataset gis:load-dataset "data/trans_lines.asc"
  set urban-dataset gis:load-dataset "data/urban.asc"
  set wellpads-dataset gis:load-dataset "data/wellpads.asc"


    
;Load Water Layers
  set basin-dataset gis:load-dataset "data/basins.asc" ; note that each basin has a numeric ID.
  set rivers-dataset gis:load-dataset "data/rivers.shp"
  set elevation-dataset gis:load-dataset "data/dem_500m.asc"
  set channels-dataset gis:load-dataset "data/channelelevation_500m.asc" 
  set precip-dataset gis:load-dataset "data/ppt_annual_500m.asc"     
  set sediment-dataset gis:load-dataset "data/ls_factor_500m.asc"    
  set k-factor-dataset gis:load-dataset "data/k_factor_800m.asc" 
  set infiltration-dataset gis:load-dataset "data/topowetnessindex_500m.asc" 
  

;Load Forest Layers
  set ecozone-dataset gis:load-dataset "data/ecozone.asc"
  set age-dataset gis:load-dataset "data/forest_age.asc"
  set mills-dataset gis:load-dataset "data/mills.shp"
  set ineligible-dataset gis:load-dataset "data/forest_ineligible.asc"
  set fmu-dataset gis:load-dataset "data/fmu.shp"

  set cost-rwp-dataset gis:load-dataset "data/cost_rwp.asc"
  set cost-sfs-dataset gis:load-dataset "data/cost_sfs.asc"
  set cost-sfp-dataset gis:load-dataset "data/cost_sfp.asc"
  set cost-tpt-dataset gis:load-dataset "data/cost_tpt.asc"
  set cost-wfe-dataset gis:load-dataset "data/cost_wfe.asc"
  set cost-wfh-dataset gis:load-dataset "data/cost_wfh.asc"
  set cost-wye-dataset gis:load-dataset "data/cost_wye.asc"
  
  gis:set-world-envelope (gis:envelope-union-of 
    (gis:envelope-of basin-dataset) 
    (gis:envelope-of elevation-dataset) 
    (gis:envelope-of channels-dataset)
    (gis:envelope-of rivers-dataset)
    (gis:envelope-of precip-dataset) 
    (gis:envelope-of sediment-dataset) 
    (gis:envelope-of infiltration-dataset)  
    (gis:envelope-of ecozone-dataset)
    (gis:envelope-of age-dataset)
    (gis:envelope-of mills-dataset)
    (gis:envelope-of ineligible-dataset)
    (gis:envelope-of fmu-dataset)
    (gis:envelope-of LC_20-dataset)    
    )
    
;Apply all GIS layers to patches

;LULC Rasters
  gis:apply-raster  natural-regions-dataset natural-region
  gis:apply-raster  land-suitability-dataset land-suitability  
  
  gis:apply-raster  LC_20-dataset LC_20
  gis:apply-raster  LC_31-dataset LC_31
  gis:apply-raster  LC_32-dataset LC_32
  gis:apply-raster  LC_33-dataset LC_33
  gis:apply-raster  LC_34-dataset LC_34
  gis:apply-raster  LC_50-dataset LC_50
  gis:apply-raster  LC_110-dataset LC_110
  gis:apply-raster  LC_120-dataset LC_120

  gis:apply-raster C-P-dataset C-P
  gis:apply-raster C-S-dataset C-S
  gis:apply-raster MX-P-dataset MX-P
  gis:apply-raster MX-S-dataset MX-S
  gis:apply-raster D-dataset D
  
;---HF Rasters and crop rasters    
  gis:apply-raster ag-qs-dataset ag-qs  
  gis:apply-raster for-qs-dataset for-qs
  gis:apply-raster hard-qs-dataset hard-qs
  gis:apply-raster soft-qs-dataset soft-qs
  gis:apply-raster urbind-qs-dataset urbind-qs  
  gis:apply-raster hwet-qs-dataset hwet-qs    

  gis:apply-raster canola2009-dataset canola2009
  gis:apply-raster canola2010-dataset canola2010
  gis:apply-raster canola2011-dataset canola2011
  gis:apply-raster canola2012-dataset canola2012

  gis:apply-raster pasture09-dataset pasture09
  gis:apply-raster pasture10-dataset pasture10
  gis:apply-raster pasture11-dataset pasture11
  gis:apply-raster pasture12-dataset pasture12

; Water Datasets
  gis:apply-raster basin-dataset basin
  gis:apply-raster elevation-dataset elevation
  gis:apply-raster infiltration-dataset infiltration
  gis:apply-raster k-factor-dataset k-factor
  gis:apply-raster channels-dataset channel-elevation
  gis:apply-raster precip-dataset rainfall
  gis:apply-raster sediment-dataset ls-factor
 

  
;----Water loading category rasters    
  gis:apply-raster general-ag-dataset general-ag
  gis:apply-raster barren-dataset barren
  gis:apply-raster feedlots-dataset feedlots
  gis:apply-raster hard-roads-dataset hard-roads
  gis:apply-raster industrial-dataset industrial
  gis:apply-raster pasture10-dataset pasture
  gis:apply-raster pipelines-dataset pipelines
  gis:apply-raster recreation-dataset recreation
  gis:apply-raster rural-residential-dataset rural-residential
  gis:apply-raster seismic-dataset seismic
  gis:apply-raster suburban-dataset suburban
  gis:apply-raster mines-disturbed-dataset mines-disturbed
  gis:apply-raster mines-undisturbed-dataset mines-undisturbed
  gis:apply-raster trails-motorized-dataset trails-motorized
  gis:apply-raster trails-nonmotorized-dataset trails-nonmotorized
  gis:apply-raster transmission-lines-dataset transmission-lines
  gis:apply-raster urban-dataset urban
  gis:apply-raster wellpads-dataset wellpads

  set land-patches patches with [basin >= 0]     ; creates a subset of patches that includes only those patches within the area of interest
  set land-patches land-patches with [ lc_20 >= 0] ; just to confirm that landcover data are present in case of a slight misalignment of the "basin" and "LULC" input layers
  ask land-patches [set is-land-patch 1]
  
; This section converts water loading category areas from m2 to hectares.

ask land-patches[
  set general-ag general-ag / 10000
  set barren barren / 10000
  set cutblock cutblock  / 10000
  set feedlots feedlots / 10000
  set forest forest / 10000
  set grass LC_110 / 10000
  set hard-roads hard-roads / 10000
  set industrial industrial / 10000
  set pasture pasture / 10000
  set pipelines pipelines / 10000
  set recreation recreation / 10000
  set rural-residential rural-residential / 10000
  set seismic seismic / 10000
  set shrubland LC_50 / 10000
  set suburban suburban / 10000
  set mines-disturbed mines-disturbed / 10000
  set mines-undisturbed mines-undisturbed / 10000  
  set trails-motorized trails-motorized / 10000
  set trails-nonmotorized trails-nonmotorized / 10000
  set transmission-lines transmission-lines / 10000
  set urban urban / 10000
  set wellpads wellpads / 10000

  
  ; this sets water-loading categories for forest and cutblock based upon the complete LULC categories. This allows the values for the water model to be quickly updated if the timber model is run.
  set forest (C-P + C-S + MX-P + MX-S + D) / 10000
  set cutblock for-qs / 10000

]


 
 ; Forest datasets
  
  gis:apply-raster ecozone-dataset ecozone          ; dataset defining ecoszones: 1 = Boreal Plain, 2 = Montane Cordillera
  gis:apply-coverage fmu-dataset "FMU_CODE" fmu     ; dataset defining fmu regions
  gis:apply-raster age-dataset age-class            ; dataset defining forest age structure in 10 year categores from 0 to 200
  gis:apply-raster ineligible-dataset ineligible    ; dataset of areas not available for harvest (protected areas, reserves, watercourse buffers): 1 = unavailable, 0 = available

  gis:apply-raster cost-rwp-dataset haul-cost-rwp
  gis:apply-raster cost-sfs-dataset haul-cost-sfs
  gis:apply-raster cost-sfp-dataset haul-cost-sfp
  gis:apply-raster cost-tpt-dataset haul-cost-tpt
  gis:apply-raster cost-wfe-dataset haul-cost-wfe
  gis:apply-raster cost-wfh-dataset haul-cost-wfh
  gis:apply-raster cost-wye-dataset haul-cost-wye

 ; This section removes any NoData ("NaN" in Netlogo language) values from landcover layers that would cause errors.
  ask patches [  ifelse (for-qs <= 0) or (for-qs >= 0)  [ ] [ set for-qs 0]  ]   ; NaN fix
  ask patches [  ifelse (urbind-qs <= 0) or (urbind-qs >= 0)  [ ] [ set urbind-qs 0]  ]   ; NaN fix
  ask patches [  ifelse (hard-qs <= 0) or (hard-qs >= 0)  [ ] [ set hard-qs 0]  ]   ; NaN fix
  ask patches [  ifelse (soft-qs <= 0) or (soft-qs >= 0)  [ ] [ set soft-qs 0]  ]   ; NaN fix  
  ask patches [  ifelse (ag-qs <= 0) or (ag-qs >= 0)  [ ] [ set ag-qs 0]  ]   ; NaN fix
  ask patches [  ifelse (hwet-qs <= 0) or (hwet-qs >= 0)  [ ] [ set hwet-qs 0]  ]   ; NaN fix  

  ask patches [  ifelse (general-ag <= 0) or (general-ag >= 0)  [ ] [ set general-ag 0]  ]   ; NaN fix
  ask patches [  ifelse (barren <= 0) or (barren >= 0)  [ ] [ set barren 0]  ]   ; NaN fix
  ask patches [  ifelse (cutblock <= 0) or (cutblock >= 0)  [ ] [ set cutblock 0]  ]   ; NaN fix
  ask patches [  ifelse (feedlots <= 0) or (feedlots >= 0)  [ ] [ set feedlots 0]  ]   ; NaN fix
  ask patches [  ifelse (forest <= 0) or (forest >= 0)  [ ] [ set forest 0]  ]   ; NaN fix
  ask patches [  ifelse (grass <= 0) or (grass >= 0)  [ ] [ set grass 0]  ]   ; NaN fix
  ask patches [  ifelse (hard-roads <= 0) or (hard-roads >= 0)  [ ] [ set hard-roads 0]  ]   ; NaN fix
  ask patches [  ifelse (industrial <= 0) or (industrial >= 0)  [ ] [ set industrial 0]  ]   ; NaN fix
  ask patches [  ifelse (pasture <= 0) or (pasture >= 0)  [ ] [ set pasture 0]  ]   ; NaN fix
  ask patches [  ifelse (pipelines <= 0) or (pipelines >= 0)  [ ] [ set pipelines 0]  ]   ; NaN fix
  ask patches [  ifelse (recreation <= 0) or (recreation >= 0)  [ ] [ set recreation 0]  ]   ; NaN fix
  ask patches [  ifelse (rural-residential <= 0) or (rural-residential >= 0)  [ ] [ set rural-residential 0]  ]   ; NaN fix
  ask patches [  ifelse (seismic <= 0) or (seismic >= 0)  [ ] [ set seismic 0]  ]   ; NaN fix
  ask patches [  ifelse (suburban <= 0) or (suburban >= 0)  [ ] [ set suburban 0]  ]   ; NaN fix
  ask patches [  ifelse (mines-disturbed <= 0) or (mines-disturbed >= 0)  [ ] [ set mines-disturbed 0]  ]   ; NaN fix
  ask patches [  ifelse (mines-undisturbed <= 0) or (mines-undisturbed >= 0)  [ ] [ set mines-undisturbed 0]  ]   ; NaN fix
  ask patches [  ifelse (trails-motorized <= 0) or (trails-motorized >= 0)  [ ] [ set trails-motorized 0]  ]   ; NaN fix
  ask patches [  ifelse (trails-nonmotorized <= 0) or (trails-nonmotorized >= 0)  [ ] [ set trails-nonmotorized 0]  ]   ; NaN fix
  ask patches [  ifelse (transmission-lines <= 0) or (transmission-lines >= 0)  [ ] [ set transmission-lines 0]  ]   ; NaN fix
  ask patches [  ifelse (urban <= 0) or (urban >= 0)  [ ] [ set urban 0]  ]   ; NaN fix
  ask patches [  ifelse (wellpads <= 0) or (wellpads >= 0)  [ ] [ set wellpads 0]  ]   ; NaN fix
  
  ask patches [  ifelse (basin <= 0) or (basin >= 0)  [ ] [ set basin -9999 ]  ]   ; NaN fix
  ask patches [  ifelse (elevation <= 0) or (elevation >= 0)  [ ] [ set elevation 3500 ]  ]   ; NaN fix
  ask patches [  ifelse (channel-elevation <= 0) or (channel-elevation >= 0)  [ ] [ set channel-elevation elevation ]  ]   ; NaN fix
  ask patches [  ifelse (rainfall <= 0) or (rainfall >= 0)  [ ] [ set rainfall -9999]  ]   ; NaN fix
  ask patches [  ifelse (k-factor <= 0) or (k-factor >= 0)  [ ] [ set k-factor -9999]  ]   ; NaN fix  
  ask patches [  ifelse (infiltration <= 0) or (infiltration >= 0)  [ ] [ set infiltration 0]  ]   ; NaN fix
  ask patches [  ifelse (ls-factor <= 0) or (ls-factor >= 0)  [  ] [ set ls-factor 0 ]  ]   ; NaN fix
  ask patches [  ifelse (ecozone <= 0) or (ecozone >= 0)      [  ] [ set ecozone -99999 ]  ]   ; NaN fix 
  ask patches [  ifelse (age-class <= 0) or (age-class >= 0)  [  ] [ set age-class -99999 ]  ]   ; NaN fix 
  ask patches [  ifelse (ineligible <= 0) or (ineligible >= 0)  [  ] [ set ineligible 0 ]  ]   ; NaN fix

  ask land-patches [if (rainfall = -9999)   [set rainfall [rainfall]     of min-one-of land-patches with [rainfall > 0]   [distance myself]]]
  ask land-patches [if (k-factor = -9999)   [set k-factor [k-factor]     of min-one-of land-patches with [k-factor > 0]   [distance myself]]]  
  ask land-patches [ifelse (land-suitability <= 0) or (land-suitability >= 0)  []  [set land-suitability [land-suitability]     of min-one-of land-patches with [land-suitability > 0]   [distance myself]]]    

  set area 64 ; all cells are 800 x 800m
 
end


to setup-forest; Define initial forest patch agentsets and set initial forest/carbon levels

  ask patches [set is-forest-patch 0]
  ask patches [if (C-P > 0) or (C-S > 0) or (MX-S > 0) or (MX-P > 0) or (D > 0) [set is-forest-patch 1]]
  set forest-patches (patches with [is-forest-patch = 1]) ; defines a subset of land-patches that collectively make up all forest patches

  ask forest-patches [
    set stand-age 0
    if age-class >= 0 [set stand-age age-class + random 10] ; Input "age class" raster is based on 10-year intervals (e.g. forest age is 40-50 years). This randomly distributes stand age within its 10 year age class to give it an exact age.
    ]

  ; establish eligible forest by removing protected areas, reserves, and watercourse buffers from forest patches
  ask forest-patches [set is-eligible 0]
  ask forest-patches [if ineligible < 1 [set is-eligible 1] ]
  set eligible-forest patches with [is-eligible = 1 and is-string? fmu]
  
    ask forest-patches [
    if stand-age >= 210 [set stand-age 1] ;This automatically "burns" any stand over 210 years old. Stands can go past 210 years during the model run, but cannot start that old.
    set-yields
    calc-carbon-pools
    set ipcc-start ipcc-total
  ]

end


to setup-mills ; adds attribute information from input GIS mill layer to mill agents in Netlogo.
  ask mills [die]
  foreach gis:feature-list-of mills-dataset[ 
    let location gis:location-of (first (first (gis:vertex-lists-of ?)))
    create-mills 1 [
      set shape "factory"
      set size 15
      set color brown
      set xcor item 0 location
      set ycor item 1 location
      set mill-name gis:property-value ? "NAME"; sets each mill's name for reference
      set mill-namecode gis:property-value ? "NAMECODE"; sets each mill's three letter namecode for reference
      set mill-id gis:property-value ? "OBJECTID"; sets a id number for each mill (see glossery below). Tom's version: just uses object ID. Should probably merge all mills into one shapefile, then create a unique ID field called "Mill_ID".
      set mill-type gis:property-value ? "TYPE"; sets each mill's type (i.e. sawmill, pulp mill, OSB mill, or some combination) 
      set my-aac-sw gis:property-value ? "conifer"; sets each mill's demand for softwood based on existing dispositions
      set my-aac-hw gis:property-value ? "decid"; sets each mill's demand for hardwood based on existing dispositions
      set npv 0
    ]
  ]

end


;------Call this to reset to default landcover and derived ES variable values after running a model. Note that this does not affect parameter values (e.g. timber costs, nutrient export coefficients, etc.).

to reset-to-defaults
  reset-landscape
  reset-timber
  reset-pollination
  reset-biodiversity
  reset-water
end


to reset-landscape
 
  
  gis:apply-raster ag-qs-dataset ag-qs  

  gis:apply-raster canola2009-dataset canola2009
  gis:apply-raster canola2010-dataset canola2010
  gis:apply-raster canola2011-dataset canola2011
  gis:apply-raster canola2012-dataset canola2012
  
  gis:apply-raster pasture10-dataset pasture10
  gis:apply-raster general-ag-dataset general-ag
  
   ask land-patches [
    set forest (C-P + C-S + MX-P + MX-S + D) / 10000
    set cutblock for-qs / 10000
      
  set pasture pasture10 / 10000  
  set general-ag general-ag / 10000
   ]
    
end


to reset-timber
 
  ask land-patches [
   set is-harvested 0
   set my-patch-vol-harvest 0
   set year-harvested 0
  
   set timber-esv 0
   set timber-npv-per-ha 0   
   set timber-esvp 0
   set carbon-esv 0
   set ccs-esv 0
  ]
  
  ask mills [
   set mill-npv 0  
   set haul-cost 0
   set cumulative-vol 0
  ]
  
  set npv 0
  set npv-vol 0
  set npv-per-m3 0
  
setup-forest
  
end


to reset-pollination
  ask land-patches[
  set natland-area 0
  set natland-buffer 0
  set bee-abund 0
  set poll-def 0
  set bee-seedset 0
  set poll-yield-ha 0
  set poll-profit-ha 0
  set poll-profit-patch 0
  set cumulative-poll-profit-patch 0
  set pollination-npv 0
  set hay-npv 0
  
  set canola-revenue-npv 0
  set canola-revenue-npv-per-ha 0
    ]
  setup-pollination
  
end

to reset-biodiversity
  ask land-patches [
  set soft-linear-intactness 0
  set urbind-intactness 0
  set agric-intactness 0
  set forestry-intactness 0
  set intactness 0  
  ]
end

to reset-water
  ask land-patches [
    set net-N 0
    set net-P 0
    set net-tss 0
    set net-sediment 0            
    set cum-river-N 0
    set cum-river-P 0
    set cum-river-TSS 0
    set cum-river-sediment 0
    set cum-river-flow 0
   ]
  
  ask rivers [
    set my-N 0
    set my-P 0
    set my-tss 0    
    set my-sediment 0
    set my-flow 0
    set N-to-contribute 0
    set P-to-contribute 0
    set tss-to-contribute 0
    set sediment-to-contribute 0
    set flow-to-contribute 0    

  ]
  
  
  ask stations [
    set station-N 0
    set station-P 0
    set station-tss 0        
    set station-sediment 0
    set station-flow 0
  ]
    
end


; ------------------------------------------------------------------------------------------------------------------------------------------------------------
;2.  FOREST MODEL  
; ------------------------------------------------------------------------------------------------------------------------------------------------------------

to run-forest-model
 
  ; This proceedure is triggered by the go button on the interface and begins the simulation, which is 
  ; a sequental process of 5 steps: 
  ;     (1) 'grow-forest' grows the forest 
  ;     (2) 'set-mill-harvest-patches'establishes which patches can be harvested by each mill (mill demand/AAC previously set in "setup-mills"
  ;     (3) 'harvest-forest'triggers the timber harvest procedure
  ;     (4) 'calculate-values' calucates profits from harvest activities for that period
  ;     (5) 'calc-carbon-pools'calcuates the stock of terrestrial forest carbon remaining after harvest
  ; The sequence starts over after each tick, which represents 1 year, and continues for 50 iterations.
  

  grow-forest
  set-mill-harvest-patches      
  harvest-forest
  calculate-values
  ask forest-patches [calc-carbon-pools]
  
  tick
  if ticks = model-years [reset-ticks stop]

end


to grow-forest 
    ask forest-patches [
      
      let toc0 ipcc-total ; sets and maintains the period t - 1 carbon levels
      
      ; growth process - grows forest by adding 1 year to the age of each stand and recalculates standing volume and carbon content. 

      set stand-age (stand-age + 1)
      set-yields
            
      calc-carbon-pools ; calculates the current period t carbon levels
      let toc1 ipcc-total ; sets and maintains the period t carbon levels
      set ccs-year toc1 - toc0 ; calcuations the carbon flux during period t
      set ccs-total ccs-total + ccs-year ; calcuations the carbon flux during entire simulation
      set ccs-flux ipcc-total - ipcc-start

    ]
end  

to set-mill-harvest-patches
  
  ; Each time period mills set their eligible forest for harvest as all forest stands older than
  ; 80 years and located within an fmu containing their active timber harvest dispositions.
   
    ask mills [
      if mill-id = 46 [set my-mill-patches eligible-forest with [(stand-age >= 80 and fmu = "R13") or (stand-age >= 80 and fmu = "E14") ] ]   ; West Fraser (Hinton)
      if mill-id = 47 [set my-mill-patches eligible-forest with [(stand-age >= 80 and fmu = "R12") ] ]                                        ; Weyerhaeuser (Edson)
      if mill-id = 54 [set my-mill-patches eligible-forest with [(stand-age >= 80 and fmu = "R13") ] ]                                        ; West Fraser (Edson)
      if mill-id = 21 [set my-mill-patches eligible-forest with [(stand-age >= 80 and fmu = "R12") or (stand-age >= 80 and fmu = "R13") ] ]   ; Tall Timber
      if mill-id = 53 [set my-mill-patches eligible-forest with [(stand-age >= 80 and fmu = "R10")  ] ]                                       ; Sundre Forest Products (Strachan)
      if mill-id = 50 [set my-mill-patches eligible-forest with [(stand-age >= 80 and fmu = "R10")   ] ]                                      ; Sundre Forest Products (Sundre)
      if mill-id = 0  [set my-mill-patches eligible-forest with [(stand-age >= 80 and fmu = "R10") ] ]                                        ; Rocky Wood Preservers Ltd (Rocky Mtn House)
      ]
end


; Choose between clearcutting and variable retention harvest. Clearcutting harvests all timber from a given cell, while variable retention
; randomly cuts either 25%, 50%, or 75% of a cell's timber. Use the drop-down menu on the model interface to select which policy to use.

to set-harvest-policy  
  if harvest-policy = "Variable Retention" [
    set harvest-pct-task task [set harvest-pct one-of [0.25 0.5 0.75]]
    ]
  
  if harvest-policy = "Clearcut" [
    set harvest-pct-task task [set harvest-pct 1]
  ]
  
end

to harvest-forest 

  set-harvest-policy
  
  ; This proceedure does several tasks. First, it establishes some temporary variables to track harvest 
  ; through the repeating harvesting sequence. Second, in runs a repeating process comprised of two
  ; sequential harvest steps: (1) softwood focused harvested frist, followed by (2) hardwood focus harvest.
  ; Finally, the temporary variables are applied to mills for reporting. 
  
  let harvested-this-period 0
  let my-harvested-stand-count 0

  
    ask mills [
    let conif-harvest 0
    let decid-harvest 0
    let dist-to-mill 0
    set SW-vol-harvested 0
    set HW-vol-harvested 0
    set haul-cost 0
    set mill-area-harvested 0 ; note that this resets to 0 at the start of every time period. (and accumulates within each time period as more patches are cut)
    
    ; this is the first repeating process that harvests eligable stands until mills reach their portion of conifer AAC ("conif-harvest" keeps a running tally
    ; during each time step of the volume of confiers harvested by each mill). While this proceedure focuses on confier, each stand has some deciduous content,
    ; which is harvested and tracked as well. The AAC is also adjusted to account for typical under harvest based on reported AAC to actual harvest ratios for Alberta.

let haul-cost-layer word "haul-cost-" [mill-namecode] of self    

if count my-mill-patches > 0 [  
    
    while [conif-harvest < (my-aac-sw * random-normal 0.65 0.02)] [  
      let my-sw-patches my-mill-patches with [C-S > 0 or C-P > 0 or MX-S > 0 or MX-P > 0] ; this sets the target stands as conifer or mixed
      let my-legal-sw-patches my-sw-patches with [stand-age >= 80]  ; this second order rule sets the target stands to any stands over 80 years old.
      set my-legal-sw-patches my-legal-sw-patches with [for-qs < 250000 and is-harvested = 0] ; select patches that haven't been partially cut historically, or earlier in model
      
       ask min-one-of my-legal-sw-patches [runresult haul-cost-layer] [ ; this randomly choses one of the oldest conifer or mixed stands with the least cost distance to the appriopriate mill. 
       let this-patch self
        set stand-age 1
        set harvested-this-period 1
        set is-harvested 1
        set year-harvested ticks 
        set my-harvested-stand-count my-harvested-stand-count + 1
        
        run harvest-pct-task
      
        set conif-harvest conif-harvest + (conifer-volume * harvest-pct)
        set decid-harvest decid-harvest + (deciduous-volume * harvest-pct)
        set my-patch-vol-harvest (conifer-volume + deciduous-volume) * harvest-pct 

               
        set area-harvested-from-this-patch ((C-P + C-S + MX-S + MX-P + D) * harvest-pct)/ 10000 ; total area harvested this time period, converted to hectares (from square metres).
        set patch-haul-cost ((runresult haul-cost-layer) * conifer-volume * harvest-pct * 1.628571) + ((runresult haul-cost-layer) * deciduous-volume * harvest-pct) ; 1.628571 is the conversion factor to get the haul cost of softwood because it's not chipped before transport (so less of it fits on a truck)
        
        ask myself [ set mill-area-harvested mill-area-harvested + [area-harvested-from-this-patch] of this-patch]
        ask myself [ set haul-cost haul-cost + [patch-haul-cost] of this-patch]
        ask myself [ ifelse my-harvested-mill-patches = 0 
          [set my-harvested-mill-patches (patch-set this-patch)]
          [set my-harvested-mill-patches (patch-set my-harvested-mill-patches this-patch)]
        ]

        set forest forest - area-harvested-from-this-patch
        set cutblock (for-qs / 10000) + area-harvested-from-this-patch

        ] 
      ]
    
    ; This is the second repeating process that runs until each mill has reach their portion of deciduous AAC
    ; prioritizing deciduous harvest, essentially topping up the hardwood levels that were not harvested focusing on 
    ; softwood. Again, the AAC is adjusted to account for typical under harvest based on reported AAC to actual harvest 
    ; ratios for Alberta. Similar to above, "decid-harvest" is a running tally of each mill's hardwood volume harvested.
    
    while [decid-harvest < my-aac-hw * random-normal 0.39 0.01] [
      let my-hw-patches my-mill-patches with [MX-S > 0 or MX-P > 0 or D > 0] ; this sets the target stands as deciduous or mixed
      let my-max-age-hw-patches my-hw-patches with-max [stand-age]
      let my-legal-hw-patches my-hw-patches with [stand-age >= 80] 
      set my-legal-hw-patches my-legal-hw-patches with [for-qs < 250000];
      set my-legal-hw-patches my-legal-hw-patches with [is-harvested = 0] ; select patches that haven't been cut earlier in model      
      
       ask min-one-of my-legal-hw-patches [runresult haul-cost-layer] [   

        let this-patch self
        set stand-age 1
        set harvested-this-period 1
        set is-harvested 1
        set my-harvested-stand-count my-harvested-stand-count + 1
        
        run harvest-pct-task

        set conif-harvest conif-harvest + (conifer-volume * harvest-pct)
        set decid-harvest decid-harvest + (deciduous-volume * harvest-pct)
        set my-patch-vol-harvest (conifer-volume + deciduous-volume) * harvest-pct 

        set dist-to-mill (dist-to-mill + distance myself * sqrt (area * 0.01) )

        set area-harvested-from-this-patch ((C-P + C-S + MX-S + MX-P + D) * harvest-pct) / 10000
        set patch-haul-cost (runresult haul-cost-layer * conifer-volume * harvest-pct * 1.628571) + (runresult haul-cost-layer * deciduous-volume * harvest-pct) ; 1.628571 is the conversion factor to get the haul cost of softwood because it's not chipped before transport (so less of it fits on a truck) 
        
        ask myself [ set mill-area-harvested mill-area-harvested + [area-harvested-from-this-patch] of this-patch]
        ask myself [ set haul-cost haul-cost + [patch-haul-cost] of this-patch]
        ask myself [print haul-cost]
        ask myself [ ifelse my-harvested-mill-patches = 0 
          [set my-harvested-mill-patches (patch-set this-patch)]
          [set my-harvested-mill-patches (patch-set my-harvested-mill-patches this-patch)]
        ]
        
        set forest forest - area-harvested-from-this-patch
        set cutblock (for-qs / 10000) + area-harvested-from-this-patch
        
        ]
      ]         
    
    set patches-harvested-count my-harvested-stand-count         
    set SW-vol-harvested conif-harvest
    set HW-vol-harvested decid-harvest

      
    set gross-merch-vol-SW SW-vol-harvested * 0.92 ; assuming 92% of total tree volume is merchantable
    set gross-merch-vol-HW HW-vol-harvested * 0.92 ; assuming 92% of total tree volume is merchantable
    set cumulative-vol cumulative-vol + gross-merch-vol-HW + gross-merch-vol-SW
  ]


  
  ; This procedure calcuates all the economic variables. Mills calcuate delivered mill costs, mill operational costs, 
  ; revenue, and net profit from the harvest of timber and production of wood products during the current period. Then
  ; global variables are populated measuring net present values, and allocating ecosystem service values.
  
  let m3-mt 0.303 ; convert m3 of raw wood to metric tonnes of wood pulp
  let ut 0.85 ; utilization factor representing mill efficiency (15% of gross mechantable volume is residual waste)   
 
  set delivered-mill-cost   ((SW-vol-harvested + HW-vol-harvested) * cost-to-roadside)  + (mill-area-harvested * silviculture-cost) + (haul-cost)
  set mill-cost mill-opp-cost * (gross-merch-vol-SW + gross-merch-vol-HW)
    
  if mill-type = "OSB" [set mill-revenue (gross-merch-vol-SW + gross-merch-vol-HW) * ut * panel-price]
  if mill-type = "Sawmill" [set mill-revenue (gross-merch-vol-SW + gross-merch-vol-HW) * ut * lumber-price]
  if mill-type = "Pulp Mill" [set mill-revenue (gross-merch-vol-SW + gross-merch-vol-HW) * ut * m3-mt * pulp-price]
  if mill-type = "Pulp Mill/Sawmill" [set mill-revenue 
      ((gross-merch-vol-SW + gross-merch-vol-HW) * 0.5 * ut * lumber-price) + 
      ((gross-merch-vol-SW + gross-merch-vol-HW) * 0.5 * ut * m3-mt * pulp-price)] 
  if mill-type = "OSB/Sawmill"  [set mill-revenue 
      ((gross-merch-vol-SW + gross-merch-vol-HW) * 0.5 * ut * lumber-price) + 
      ((gross-merch-vol-SW + gross-merch-vol-HW) * 0.5 * ut * panel-price)] 
  if mill-type = "LVL" [set mill-revenue (gross-merch-vol-SW + gross-merch-vol-HW) * ut * panel-price]
    
    set net-profit mill-revenue - delivered-mill-cost - mill-cost
    set mill-npv mill-npv + (net-profit / ((1 + (discount-rate / 100)) ^ ticks)) ; Mill net present value, discounted at a user-defined (on the interface) discount rate.
    
    let mill-profit-per-m3 net-profit / (SW-vol-harvested + HW-vol-harvested)
    
   ask my-harvested-mill-patches [
      set timber-esv (mill-profit-per-m3 * my-patch-vol-harvest) / ((1 + (discount-rate / 100)) ^ year-harvested)
      set timber-npv-per-ha timber-esv / area
      ]

]
  
  set harvested-patches forest-patches with [is-harvested = 1]
  set area-harvested-total (area-harvested-total + (sum [mill-area-harvested] of mills))

end

to calculate-values
   
  set npv sum [mill-npv] of mills 
  set npv-vol sum [my-patch-vol-harvest] of eligible-forest
  set npv-per-m3 npv / npv-vol  
  
 ; allocates ecosystem service values to relevant patches
  ask eligible-forest [set timber-esvp npv-per-m3 * total-patch-volume]
  ask eligible-forest [if timber-esvp < 0 [set timber-esvp 0]]
  ask eligible-forest [set timber-value-potential-per-ha timber-esvp / area]
 
  ask forest-patches [
    set carbon-storage ipcc-total * 3.67  ; 3.67 is the conversion factor from tonnes of carbon to CO2-equivalent.
    set carbon-storage-per-ha carbon-storage / area
    set carbon-esv carbon-storage * carbon-price
    set carbon-value-per-ha carbon-esv / area

    set carbon-change (ccs-flux * 3.67)
    set carbon-change-per-ha (carbon-change / area)
    set ccs-esv (ccs-flux * 3.67) * carbon-price
    set ccs-value-per-ha ccs-esv / area
  ]

end


;-----------------------------------------------------------------------------------------------------------------------------------------------------
;  End of Forest Model. See Timber Yield and Carbon Budget equations at the end of the code file.
;-----------------------------------------------------------------------------------------------------------------------------------------------------


; ------------------------------------------------------------------------------------------------------------------------------------------------------------
;3. POLLINATION MODEL 
; ------------------------------------------------------------------------------------------------------------------------------------------------------------
 
; Equations obtained from Morandin & Winston 2006.

to setup-pollination ; classifies all canola-producing cells and determines potential pollinator habitat within neighbouring cells.
  set all-canola-patches (patches with [(canola2009 > 0) or (canola2010 > 0) or (canola2011 > 0) or (canola2012 > 0)])
  ask land-patches [set natland-area ((area * 10000) - ag-qs - for-qs - hard-qs - soft-qs - urbind-qs - hwet-qs + pasture10)]
  ask land-patches [ifelse (natland-area >= 0) []  [set natland-area 0] ]
    
  calculate-natland-buffers
  ask all-canola-patches [set pollination-npv 0]
end

; Agricultural expansion procedure; converts a user-defined percentage of pasture into cropland, and randomy assigns the new cropland to grow canola in 1 of 4 years.
; Conversion occurs by choosing a conversion rate, and asking each cel containing a minimum amount of pasture (currently 20ha) to convert only if a randomly drawn number is smaller than
; the user-defined conversion rate. All affected landcover variables are adjusted accordingly.

to expand-agriculture
  let pasture-patches patches with [pasture10 > 200000]
  
  ask pasture-patches [   
           if random 100 < (pasture-to-ag-conversion-rate)
       [
 let pasture-to-convert pasture10
  
 let canola-year-to-convert random 4
 if canola-year-to-convert = 0 [set canola2009 canola2009 + pasture-to-convert]
 if canola-year-to-convert = 1 [set canola2010 canola2010 + pasture-to-convert]
 if canola-year-to-convert = 2 [set canola2011 canola2011 + pasture-to-convert]
 if canola-year-to-convert = 3 [set canola2012 canola2012 + pasture-to-convert]   
 
 set ag-qs ag-qs + pasture-to-convert
 set general-ag general-ag + (pasture-to-convert / 10000)
 
 set pasture10 0
 set pasture 0
 ifelse land-suitability = 2 or land-suitability = 3 [set pcolor red ] [set pcolor green] 
   
       ]    ]
;   ]
  setup-pollination
end


;dividing by 10,000 converts m2 to hectares
to calculate-natland-buffers
   ask all-canola-patches [set natland-buffer (sum [natland-area] of neighbors + [natland-area] of self) / 10000]
end

to run-pollination-model
 
  ask all-canola-patches [set poll-profit-ha 0]
  ask all-canola-patches [set poll-profit-patch 0]
  rotate-crops
  calculate-natland-buffers
  calculate-pollination-deficit
  calculate-poll-profit
 
  tick
  if ticks = model-years [reset-ticks stop]

;     ]]
end


to rotate-crops
  set ticks-2009 [0 4 8  12 16 20 24 28 32 36 40 44 48]
  set ticks-2010 [1 5 9  13 17 21 25 29 33 37 41 45 49]
  set ticks-2011 [2 6 10 14 18 22 26 30 34 38 42 46 50]
  set ticks-2012 [3 7 11 15 19 23 27 31 35 39 43 47 51]
   

  if member? ticks ticks-2009  [set canola-patches-this-year (patches with [canola2009 > 0])]
  if member? ticks ticks-2010  [set canola-patches-this-year (patches with [canola2010 > 0])]
  if member? ticks ticks-2011  [set canola-patches-this-year (patches with [canola2011 > 0])]
  if member? ticks ticks-2012  [set canola-patches-this-year (patches with [canola2012 > 0])]
end


to calculate-pollination-deficit
  ask canola-patches-this-year [
    set bee-abund (natland-buffer * 0.264 + 6.06)
    set poll-def (((bee-abund ^ 0.48) * 1.29) - 12.54)
  ]
  
end


to calculate-poll-profit

; calculates the increase in seed set attributatble to bees
; (difference between no pollinators = -12.54, and 'observed' pollinator numbers)
  ask canola-patches-this-year [
    set bee-seedset    poll-def + 12.54
    set total-seedset  poll-def + 25    ; total possible seeds-per-pod is 25.0 +/- 0.2)
      ]
 
; calculates yield per hectare based on numbers in Morandin 2006)    
  ask canola-patches-this-year [
    set poll-yield-ha                bee-seedset * 73.33333
    set poll-profit-ha               poll-yield-ha * canola-price
    set canola-total-yield-per-ha    total-seedset * 73.33333
    set canola-total-revenue-per-ha  canola-total-yield-per-ha * canola-price
    ]

if member? ticks ticks-2009 [ask canola-patches-this-year [
    set poll-profit-patch     (poll-profit-ha              * canola2009 / 10000)
    set canola-total-yield    (canola-total-yield-per-ha   * canola2009 / 10000)
    set canola-total-revenue  (canola-total-revenue-per-ha * canola2009 / 10000)
  ]]  

if member? ticks ticks-2010 [ask canola-patches-this-year [
    set poll-profit-patch     (poll-profit-ha              * canola2010 / 10000)
    set canola-total-yield    (canola-total-yield-per-ha   * canola2010 / 10000)
    set canola-total-revenue  (canola-total-revenue-per-ha * canola2010 / 10000)
  ]]  

if member? ticks ticks-2011 [ask canola-patches-this-year [
    set poll-profit-patch     (poll-profit-ha              * canola2011 / 10000)
    set canola-total-yield    (canola-total-yield-per-ha   * canola2011 / 10000)
    set canola-total-revenue  (canola-total-revenue-per-ha * canola2011 / 10000)
  ]]  

if member? ticks ticks-2012 [ask canola-patches-this-year [
    set poll-profit-patch     (poll-profit-ha              * canola2012 / 10000)
    set canola-total-yield    (canola-total-yield-per-ha   * canola2012 / 10000)
    set canola-total-revenue  (canola-total-revenue-per-ha * canola2012 / 10000)
  ]]  
      

ask canola-patches-this-year [
  set cumulative-poll-profit-patch cumulative-poll-profit-patch + poll-profit-patch
  set pollination-npv (pollination-npv + poll-profit-patch / ((1 + (discount-rate / 100)) ^ ticks))
  set canola-revenue-npv (canola-revenue-npv + canola-total-revenue / ((1 + (discount-rate / 100)) ^ ticks))
  set pollination-npv-per-ha pollination-npv / area
  set canola-revenue-npv-per-ha canola-revenue-npv / area
   ]

ask all-canola-patches [
  set hay-yield (pasture10 / 10000) * 0.769 ; estimate of per-hectare hay yield (tonnes/ha). Average of Regions 3 & 4 (1.7 t/acre & 2.1 t/acre, converted to t/ha). Source: http://www1.agric.gov.ab.ca/$Department/deptdocs.nsf/all/sdd15012
  let hay-value-this-year hay-yield * 59.10 ; based on per-ton value of hay
  set hay-npv (hay-npv + hay-value-this-year / ((1 + (discount-rate / 100)) ^ ticks))
  set hay-npv-per-ha hay-npv / area
   ]


end


; ------------------------------------------------------------------------------------------------------------------------------------------------------------
;4. BIODIVERSITY MODEL
; ------------------------------------------------------------------------------------------------------------------------------------------------------------

; Calculates biodviersity index ("intactness") based on simplified equations derived from ABMI data. 

to calc-intactness
  ask land-patches [
    ;             pcHF                     ln(pcHF+1)                 pcHF^2           
    let aLHard   -3.475                                  let cLHard   0.04375          
    let aLSoft   -2.7                                    let cLSoft   0.0275           
    let aUrbInd  -0.182627522  let bUrbInd -14.96146454  let cUrbInd  0.000414558      
    let aAg      -0.551299069  let bAg   -7.509875121    let cAg      0.001666536      
    let aFor     -0.323635507  let bFor  -5.170844426    let cFor     0.000312543      
    
    ; all of the "/ (area * 100)" is to convert areas of each HF type into a 0-100% of each patch; area represents the patch size in hectares.
    set hard-linear-intactness   100 + aLHard * (hard-qs / (area * 100)) + cLHard * (hard-qs / (area * 100)) ^ 2  
    
    let soft-linear-intactness-a   100 + aLSoft * (hard-qs / (area * 100)) + cLSoft * (hard-qs / (area * 100)) ^ 2 
    let soft-linear-intactness-b   100 + aLSoft * ((soft-qs + hard-qs) / (area * 100)) + cLSoft * ((soft-qs + hard-qs) / (area * 100)) ^ 2   
    set soft-linear-intactness soft-linear-intactness-a - soft-linear-intactness-b
   
    let urbind-intactnessa  100 + aUrbInd * ((soft-qs + hard-qs) / (area * 100)) + bUrbInd * ln(((soft-qs + hard-qs) / (area * 100)) + 1) + cUrbInd * ((soft-qs + hard-qs ) / (area * 100)) ^ 2  
    let urbind-intactnessb  100 + aUrbInd * ((soft-qs + hard-qs + (urbind-qs + hwet-qs)) / (area * 100)) + bUrbInd * ln(((soft-qs + hard-qs + (urbind-qs + hwet-qs)) / (area * 100)) + 1) + cUrbInd * ((soft-qs + hard-qs + (urbind-qs + hwet-qs)) / (area * 100)) ^ 2  
    set urbind-intactness urbind-intactnessa - urbind-intactnessb
    
    let agric-intactnessa  100 + aAg * ((soft-qs + hard-qs + (urbind-qs + hwet-qs) ) / (area * 100)) + bAg * ln( ((soft-qs + hard-qs + (urbind-qs + hwet-qs) ) / (area * 100)) + 1) + cAg *  ((soft-qs + hard-qs + (urbind-qs + hwet-qs) ) / (area * 100)) ^ 2  
    let agric-intactnessb 100 + aAg * ((soft-qs + hard-qs + (urbind-qs + hwet-qs) + ag-qs) / (area * 100)) + bAg * ln( ((soft-qs + hard-qs + (urbind-qs + hwet-qs) + ag-qs) / (area * 100)) + 1) + cAg *  ((soft-qs + hard-qs + (urbind-qs + hwet-qs) + ag-qs) / (area * 100)) ^ 2  
    set agric-intactness agric-intactnessa - agric-intactnessb
    
    let forestry-intactnessa    100 + aFor * ((soft-qs + hard-qs + (urbind-qs + hwet-qs) + ag-qs ) / (area * 100)) + bFor * ln(((soft-qs + hard-qs + (urbind-qs + hwet-qs) + ag-qs ) / (area * 100))  + 1) + cFor * ((soft-qs + hard-qs + (urbind-qs + hwet-qs) + ag-qs ) / (area * 100))  ^ 2
    let forestry-intactnessb    100 + aFor * ((soft-qs + hard-qs + (urbind-qs + hwet-qs) + ag-qs + (cutblock * 10000)) / (area * 100)) + bFor * ln(((soft-qs + hard-qs + (urbind-qs + hwet-qs) + ag-qs + (cutblock * 10000)) / (area * 100))  + 1) + cFor * ((soft-qs + hard-qs + (urbind-qs + hwet-qs) + ag-qs + (cutblock * 10000)) / (area * 100))  ^ 2  

    set forestry-intactness forestry-intactnessa - forestry-intactnessb
    
    set intactness hard-linear-intactness - soft-linear-intactness - urbind-intactness - agric-intactness - forestry-intactness 
    
    ]
  
    
end


; ------------------------------------------------------------------------------------------------------------------------------------------------------------
;5.  WATER PURIFICATION MODEL
; ------------------------------------------------------------------------------------------------------------------------------------------------------------


to setup-water-model
 change-elevation
 calculate-slope
 set-cover
 setup-rivers
 setup-river-network
 setup-stations

end

;--------------Setup Elevation-----------------------------


to change-elevation
  ask land-patches [ set hydro-elevation  (elevation + channel-elevation) / 2  ] ; 
end

to calculate-slope
  
  ; This procedure calculates-slope utilizing NetLogo GIS extension perimitives and creates raster data using the gradient
  ; calcuated from DEM (elevation-dataset).

  let horizontal-gradient gis:convolve elevation-dataset 3 3 [ 1 0 -1 2 0 -2 1 0 -1 ] 1 1
  let vertical-gradient gis:convolve elevation-dataset 3 3 [ 1 2 1 0 0 0 -1 -2 -1 ] 1 1
  let gradient gis:create-raster gis:width-of elevation-dataset gis:height-of elevation-dataset gis:envelope-of elevation-dataset
  let x 0
  repeat (gis:width-of gradient)
  [ let y 0
    repeat (gis:height-of gradient)
    [ let gx gis:raster-value horizontal-gradient x y
      let gy gis:raster-value vertical-gradient x y
      if ((gx <= 0) or (gx >= 0)) and ((gy <= 0) or (gy >= 0))
      [ gis:set-raster-value gradient x y sqrt ((gx * gx) + (gy * gy)) ]
      set y y + 1 ]
    set x x + 1 ]
  let min-g gis:minimum-of gradient
  let max-g gis:maximum-of gradient
  gis:apply-raster gradient slope
  ask patches [  ifelse (slope <= 0) or (slope >= 0)  [ ] [ set slope 0 ]  ]   ; NaN fix
end

;--------------Setup RUSLE Factors-----------------------------


to set-cover
  
  ; This procedure links each land cover with the RUSLE cover factor (c-factor) and removal efficiency settings 
  ; set by the user on the interface. It also calls the generate-sediments procedure.
  
  ask land-patches [
    ;if unharvested, just use the original code
    if is-harvested = 0 [
      set removal-rate (((ag-qs + LC_120) / (area * 10000)) * ag-removal / 100 ) + ((D / (area * 10000)) * deciduous-removal / 100) + (((C-S + C-P) / (area * 10000)) * conifer-removal / 100) + (((MX-S + MX-P) / (area * 10000)) * mixed-removal / 100) + (((LC_50 + for-qs) / (area * 10000)) * shrub-removal / 100) + ((LC_110 / (area * 10000)) * grass-removal / 100) + (((LC_34 + hard-qs + soft-qs + urbind-qs) / (area * 10000)) * developed-removal / 100) + ((LC_33 / (area * 10000)) * exposed-removal / 100) + ((LC_32 / (area * 10000)) * rock-rubble-removal / 100)
      set c-factor        (((ag-qs + LC_120) / (area * 10000)) * ag-cover )         + ((D / (area * 10000)) * deciduous-cover) + (((C-S + C-P)/ (area * 10000)) * conifer-cover)   + (((MX-S + MX-P) / (area * 10000)) * mixed-cover)   + (((LC_50 + for-qs) / (area * 10000)) * shrub-cover)   + ((LC_110 / (area * 10000)) * grass-cover)   + (((LC_34 + hard-qs + soft-qs + urbind-qs) / (area * 10000)) * developed-cover)   + ((LC_33 / (area * 10000)) * exposed-cover)   + ((LC_32 / (area * 10000)) * rock-rubble-cover)
         ]
    
        ; if harvested, then all of the forest strata are "empty", so they are deleted here. Instead, the cutblock (for-qs) field must be used, as it now contains the same area that was in each of the forest classes. (For-qs was adjusted in the timber model to include the original for-qs (from ABMI HF layer) plus the forest strata areas (D, MX, C))
    if is-harvested = 1 [    
      set removal-rate (((ag-qs + LC_120) / (area * 10000)) * ag-removal / 100 ) + (((LC_50 + (cutblock * 10000)) / (area * 10000)) * shrub-removal / 100) + ((LC_110 / (area * 10000)) * grass-removal / 100) + (((LC_34 + hard-qs + soft-qs + urbind-qs) / (area * 10000)) * developed-removal / 100) + ((LC_33 / (area * 10000)) * exposed-removal / 100) + ((LC_32 / (area * 10000)) * rock-rubble-removal / 100)
      set c-factor        (((ag-qs + LC_120) / (area * 10000)) * ag-cover )         + (((LC_50 + (cutblock * 10000)) / (area * 10000)) * shrub-cover)   + ((LC_110 / (area * 10000)) * grass-cover)   + (((LC_34 + hard-qs + soft-qs + urbind-qs) / (area * 10000)) * developed-cover)   + ((LC_33 / (area * 10000)) * exposed-cover)   + ((LC_32 / (area * 10000)) * rock-rubble-cover)    
    ]
  ]

  generate-sediments

end


to generate-sediments
  
  ; This procedure generates sediments based on the RUSLE equation (see model documentation for
  ; a detailed description).
  
  ask land-patches [
    let r-factor 350 ; the r-factor (rainfall erosivity index) can be replaced with a raster if available, rather than using one value for the entire study region.
    set hillslope-sediment-generated (r-factor * k-factor * ls-factor * c-factor * area)
    ]
end


;-----------------Setup Rivers-----------------------------


to setup-rivers
  
  ; This procedure establishes the patches related to the river by interesting the line river data
  ; with the land-patches. All land-patches with intersecting the river are given a value of 1. This
  ; infomraiton is used to establish the river network in the 'setup-river-network' procedure.
  
  ask patches [ set is-river 0]
  ask land-patches gis:intersecting rivers-dataset [set is-river 1]


;correct any out-of-place rivers (spurious confluences, etc.). Errors are introduced during GIS import (line shapefily into cell-based Netlogo environment)
 ask patches with [pxcor = 232 and pycor = 70] [set is-river 1]
 ask patches with [pxcor = 231 and pycor = 69] [set is-river 1]
 ask patches with [pxcor = 224 and pycor = 62] [set is-river 1]
 ask patches with [pxcor = 223 and pycor = 61] [set is-river 1]
 ask patches with [pxcor = 605 and pycor = 133] [set is-river 1]
 ask patches with [pxcor = 604 and pycor = 132] [set is-river 1]
 ask patches with [pxcor = 232 and pycor = 232] [set is-river 0]
 ask patches with [pxcor = 231 and pycor = 236] [set is-river 0]
 ask patches with [pxcor = 230 and pycor = 234] [set is-river 0] 
 ask patches with [pxcor = 238 and pycor = 230] [set is-river 0]  
 ask patches with [pxcor = 270 and pycor = 248] [set is-river 0]   
 ask patches with [pxcor = 305 and pycor = 231] [set is-river 0]   
 ask patches with [pxcor = 315 and pycor = 250] [set is-river 0]   
 ask patches with [pxcor = 335 and pycor = 256] [set is-river 0]   
 ask patches with [pxcor = 337 and pycor = 253] [set is-river 0]     
 ask patches with [pxcor = 340 and pycor = 250] [set is-river 0]   
 ask patches with [pxcor = 177 and pycor = 97] [set is-river 0]   
 ask patches with [pxcor = 108 and pycor = 100] [set is-river 0]   
 ask patches with [pxcor = 189 and pycor = 172] [set is-river 0]   
ask patches with [pxcor = 126 and pycor = 139] [set is-river 0]   
ask patches with [pxcor = 126 and pycor = 140] [set is-river 0]    
ask patches with [pxcor = 35 and pycor = 87] [set is-river 0]    
 
;setup main river outlets
  ask patches with [pxcor = 625 and pycor = 286] [set outlet-ID 11] ; North Saskatchewan
  ask patches with [pxcor = 633 and pycor = 182] [set outlet-ID 12] ; Battle


;Clean up any river agents that are out-of-place (tributary is identified just to keep track).
 ask patches with [pxcor = 210 and pycor = 193] [set is-river 0]  ; Bighorn River
 ask patches with [pxcor = 210 and pycor = 193] [set is-river 0]  ; Ram River
 ask patches with [pxcor = 210 and pycor = 193] [set is-river 0]  ; rose creek
 ask patches with [pxcor = 187 and pycor = 172] [set is-river 0]  ; Brazeau
 ask patches with [pxcor = 233 and pycor = 244] [set is-river 0]  ; Tomahawk
 ask patches with [pxcor = 215 and pycor = 70] [set is-river 0]  ; Clearwater
 ask patches with [pxcor = 215 and pycor = 72] [set is-river 0]  ; Clearwater
 
 ask patches with [pxcor = 140 and pycor = 136] [set is-river 0]  ; Clearwater
 ask patches with [pxcor = 139 and pycor = 135] [set is-river 0]  ; Clearwater
 ask patches with [pxcor = 89 and pycor = 51] [set is-river 0]  ;  North Sask at Whirlpool


  ask land-patches with [is-river = 1] [set pcolor blue - 2] 
end


to setup-river-network
  
  ; This procedure creates a netwok representing the river system. It does so by defining a starting 
  ; at the river outlet. Then the process builds a network by iterively searching for patches
  ; identified as intersecting the river data set. Network nodes are created at each identified river patch,
  ; and directed links area created between upstream and downstream river nodes.
  
  ask rivers [die]
  ask links [die]
 

  let basin11out one-of patches with [is-river = 1 and outlet-ID = 11]
  let basin12out one-of patches with [is-river = 1 and outlet-ID = 12]
  set outlet (patch-set basin11out basin12out)
    
  ask outlet [ 
    sprout-rivers 1[
      set size 0.7
      set is-outlet 1 
      set color cyan
    ]
    ]

  ask rivers [
    let target-river self
    ask neighbors with [is-river = 1 and count rivers-here = 0] [
      sprout-rivers 1 [
        create-link-to target-river
        set size 0.1
        set color blue
       ]  
      ]
    ]
   

  
  repeat 850 [
    ask rivers [
      let target-river self 
      ask neighbors with [is-river = 1 and count rivers-here = 0] [
        sprout-rivers 1 [
        create-link-to target-river
          set size 0.1 
          set color blue 
          ] 
        ] 
      ] 
    ]


network-non-watershed-rivers

ask land-patches [if is-river = 1 and count rivers-here = 0 [ set is-river 0 ]  ]

end


to network-non-watershed-rivers

 ask land-patches with [pxcor >= 620 and count rivers-here = 0] [if is-river = 1 [
  ask max-one-of neighbors4 [pxcor] [
   if is-land-patch = 0 [ask myself [
       sprout-rivers 1 [
         set size 0.7
         set color red
 ]   ]]
 ]]
 ]
 
  ask land-patches with [pycor <= 16 and count rivers-here = 0] [if is-river = 1 [
  ask min-one-of neighbors4 [pycor] [
   if is-land-patch = 0 [ask myself [
       sprout-rivers 1 [
         set size 0.7
         set color red
]   ]]
 ]]
 ]
 
 repeat 70[   ask rivers [
    let target-river self
    ask neighbors with [is-river = 1 and count rivers-here = 0] [
      sprout-rivers 1 [
        create-link-to target-river
        set size 0.1
        set color green
       ]  
      ]
    ]]

end


to setup-stations
  ask stations [die]
  set-default-shape stations "house"

; Setup river outlets
  ask patches with [pxcor = 625 and pycor = 286] [sprout-stations 1 [set size 5 set color magenta set station-name "North Saskatchewan River at SK border"]] ; North Saskatchewan
  ask patches with [pxcor = 633 and pycor = 182] [sprout-stations 1 [set size 5 set color magenta set station-name "Battle River"]] ; Battle
 
 ;Setup other monitoring points of interest
  ask patches with [pxcor = 338 and pycor = 263] [set outlet-ID 999 sprout-stations 1 [set size 4 set color green set station-name "Edmonton - Rossdale"]] ; Edmonton downtown (Rossdale plant)
  ask patches with [pxcor = 89 and pycor = 50]  [set outlet-ID 999 sprout-stations 1 [set size 4 set color green set station-name "Whirlpool"]] ; North Sask at Whirlpool
  ask patches with [pxcor = 221 and pycor = 96]  [set outlet-ID 999 sprout-stations 1 [set size 4 set color green set station-name "Clearwater River"]] ; Clearwater River
  ask patches with [pxcor = 207 and pycor = 141] [set outlet-ID 999 sprout-stations 1 [set size 4 set color green set station-name "Baptiste River"]] ; Baptiste River
  ask patches with [pxcor = 171 and pycor = 163] [set outlet-ID 999 sprout-stations 1 [set size 4 set color green set station-name "Nordegg River at Sunchild Rd"]] ; Nordegg River at water survey station
  ask patches with [pxcor = 214 and pycor = 178] [set outlet-ID 999 sprout-stations 1 [set size 4 set color green set station-name "Rose Creek at Alder Flats"]] ; Rose Creek at Alder Flats - water survey station
  ask patches with [pxcor = 187 and pycor = 173] [set outlet-ID 999 sprout-stations 1 [set size 4 set color green set station-name "Brazeau River"]] ; Brazeau River at outlet
  ask patches with [pxcor = 230 and pycor = 235] [set outlet-ID 999 sprout-stations 1 [set size 4 set color green set station-name "Mishow Creek"]] ; Mishow Creek  
  ask patches with [pxcor = 239 and pycor = 230] [set outlet-ID 999 sprout-stations 1 [set size 4 set color green set station-name "Modeste Creek"]] ; Modeste Creek   
  ask patches with [pxcor = 245 and pycor = 234] [set outlet-ID 999 sprout-stations 1 [set size 4 set color green set station-name "Tomahawk Creek"]] ; Tomahawk Creek outlet
  ask patches with [pxcor = 270 and pycor = 249] [set outlet-ID 999 sprout-stations 1 [set size 4 set color green set station-name "Wabamun Creek"]] ; Wabamun Creek   
  ask patches with [pxcor = 293 and pycor = 232] [set outlet-ID 999 sprout-stations 1 [set size 4 set color green set station-name "Strawberry Creek"]] ; Strawberry Creek     
  ask patches with [pxcor = 300 and pycor = 233] [set outlet-ID 999 sprout-stations 1 [set size 4 set color green set station-name "Weed Creek"]] ; Weed Creek 
  ask patches with [pxcor = 313 and pycor = 236] [set outlet-ID 999 sprout-stations 1 [set size 4 set color green set station-name "Conjuring Creek"]] ; Conujuring Creek  
  ask patches with [pxcor = 334 and pycor = 258] [set outlet-ID 999 sprout-stations 1 [set size 4 set color green set station-name "Whitemud Creek"]] ; Whitemud Creek   
  
     
end


; ------------------------------------------------------------------------------------------------------------------------------------------------------------
;  RUN WATER MODEL  
; ------------------------------------------------------------------------------------------------------------------------------------------------------------

to run-water-model 
  calc-natural-region-loading
  show "done calc-loading"
  calculate-surface-flow
  show "done surface flow"
 ; update-view
  show "done"
end


;----------------------------Calculate Pollutant Loading-------------------------  

to calc-natural-region-loading

;Natural regions
; 1 = Rocky Mountain
; 2 = Foothills
; 3 = Grassland
; 4 = Parkland
; 5 = Boreal
; 6 = Canadian Shield


set nr-count 0
repeat 6 [
  set nr-count nr-count + 1

 if nr-count = 1 [set calibration-count "mountain"]
       
 if nr-count = 2 [set calibration-count "foothills"]
  
 if nr-count = 3 [set calibration-count "western sedimentary basin"]
  
 if nr-count = 4 [set calibration-count "western sedimentary basin"]  
  
 if nr-count = 5 [set calibration-count "western sedimentary basin"]  
 
 if nr-count = 6 [set calibration-count "western sedimentary basin"]  

calibrate  ; see calibration procedure at end of code file

set ag-rolling-P ag-flat-P * 1.27 ; calibration was only done for flat agricultural regions; these conversion factors correct for the differences between flat and rolling/hilly terrain.
set ag-hilly-P ag-flat-P * 1.57


ask land-patches [if natural-region = nr-count [


set barren-load-N               barren * rainfall * barren-N                            set barren-load-P  barren * rainfall * barren-P                                             set barren-load-TSS barren * rainfall * barren-TSS
set cutblock-load-N             cutblock * rainfall * shrubland-N                        set cutblock-load-P  cutblock * rainfall * shrubland-P                                       set cutblock-load-TSS cutblock * rainfall * shrubland-TSS
set feedlots-load-N             feedlots * rainfall * feedlots-N                        set feedlots-load-P  feedlots * rainfall * feedlots-P                                       set feedlots-load-TSS feedlots * rainfall * feedlots-TSS
set forest-load-N               forest * rainfall * forest-N                            set forest-load-P  forest * rainfall * forest-P                                             set forest-load-TSS forest * rainfall * forest-TSS
set grass-load-N                grass * rainfall * grass-N                              set grass-load-P  grass * rainfall * grass-P                                                set grass-load-TSS grass * rainfall * grass-TSS
set hard-roads-load-N           hard-roads * rainfall * hard-roads-N                    set hard-roads-load-P  hard-roads * rainfall * hard-roads-P                                 set hard-roads-load-TSS hard-roads * rainfall * hard-roads-TSS
set industrial-load-N           industrial * rainfall * industrial-N                    set industrial-load-P  industrial * rainfall * industrial-P                                 set industrial-load-TSS industrial * rainfall * industrial-TSS
set mines-disturbed-load-N      mines-disturbed * rainfall * mines-disturbed-N          set mines-disturbed-load-P  mines-disturbed * rainfall * mines-disturbed-P                  set mines-disturbed-load-TSS mines-disturbed * rainfall * mines-disturbed-TSS
set mines-undisturbed-load-N    mines-undisturbed * rainfall * mines-undisturbed-N      set mines-undisturbed-load-P  mines-undisturbed * rainfall * mines-undisturbed-P            set mines-undisturbed-load-TSS mines-undisturbed * rainfall * mines-undisturbed-TSS
set pasture-load-N              pasture * rainfall * pasture-N                          set pasture-load-P  pasture * rainfall * pasture-P                                          set pasture-load-TSS pasture * rainfall * pasture-TSS
set pipelines-load-N            pipelines * rainfall * pipelines-N                      set pipelines-load-P  pipelines * rainfall * pipelines-P                                    set pipelines-load-TSS pipelines * rainfall * pipelines-TSS
set recreation-load-N           recreation * rainfall * recreation-N                    set recreation-load-P  recreation * rainfall * recreation-P                                 set recreation-load-TSS recreation * rainfall * recreation-TSS
set rural-residential-load-N    rural-residential * rainfall * rural-residential-N      set rural-residential-load-P  rural-residential * rainfall * rural-residential-P            set rural-residential-load-TSS rural-residential * rainfall * rural-residential-TSS
set seismic-load-N              seismic * rainfall * seismic-N                          set seismic-load-P  seismic * rainfall * seismic-P                                          set seismic-load-TSS seismic * rainfall * seismic-TSS
set shrubland-load-N            shrubland * rainfall * shrubland-N                      set shrubland-load-P  shrubland * rainfall * shrubland-P                                    set shrubland-load-TSS shrubland * rainfall * shrubland-TSS
set suburban-load-N             suburban * rainfall * suburban-N                        set suburban-load-P  suburban * rainfall * suburban-P                                       set suburban-load-TSS suburban * rainfall * suburban-TSS
set trails-motorized-load-N     trails-motorized * rainfall * trails-motorized-N        set trails-motorized-load-P  trails-motorized * rainfall * trails-motorized-P               set trails-motorized-load-TSS trails-motorized * rainfall * trails-motorized-TSS
set trails-nonmotorized-load-N  trails-nonmotorized * rainfall * trails-nonmotorized-N  set trails-nonmotorized-load-P  trails-nonmotorized * rainfall * trails-nonmotorized-P      set trails-nonmotorized-load-TSS trails-nonmotorized * rainfall * trails-nonmotorized-TSS
set transmission-lines-load-N   transmission-lines * rainfall * transmission-lines-N    set transmission-lines-load-P  transmission-lines * rainfall * transmission-lines-P         set transmission-lines-load-TSS transmission-lines * rainfall * transmission-lines-TSS
set urban-load-N                urban * rainfall * urban-N                              set urban-load-P  urban * rainfall * urban-P                                                set urban-load-TSS urban * rainfall * urban-TSS
set wellpads-load-N             wellpads * rainfall * wellpads-N                        set wellpads-load-P  wellpads * rainfall * wellpads-P                                       set wellpads-load-TSS wellpads * rainfall * wellpads-TSS

if (general-ag  > 0) and slope < 25 [
  set ag-load-N          (general-ag ) * rainfall * ag-flat-N             set ag-load-P (general-ag ) * rainfall * ag-flat-P                            set ag-load-TSS (general-ag) * rainfall * ag-flat-TSS
    ]
if (general-ag  > 0) and slope >= 25 and slope <= 100 [
  set ag-load-N          (general-ag ) * rainfall * ag-rolling-N          set ag-load-P (general-ag) * rainfall * ag-rolling-P                         set ag-load-TSS (general-ag) * rainfall * ag-rolling-TSS
    ]  
if (general-ag - pasture > 0) and slope > 100 [ 
  set ag-load-N          (general-ag ) * rainfall * ag-hilly-N            set ag-load-P (general-ag ) * rainfall * ag-hilly-P                           set ag-load-TSS (general-ag ) * rainfall * ag-hilly-TSS
    ]

set load-N   barren-load-N + cutblock-load-N + feedlots-load-N + forest-load-N + grass-load-N + hard-roads-load-N + industrial-load-N + mines-disturbed-load-N + mines-undisturbed-load-N + pasture-load-N + pipelines-load-N + recreation-load-N + rural-residential-load-N + seismic-load-N + shrubland-load-N + suburban-load-N + trails-motorized-load-N + trails-nonmotorized-load-N + transmission-lines-load-N + urban-load-N + wellpads-load-N + ag-load-N
set load-P   barren-load-P + cutblock-load-P + feedlots-load-P + forest-load-P + grass-load-P + hard-roads-load-P + industrial-load-P + mines-disturbed-load-P + mines-undisturbed-load-P + pasture-load-P + pipelines-load-P + recreation-load-P + rural-residential-load-P + seismic-load-P + shrubland-load-P + suburban-load-P + trails-motorized-load-P + trails-nonmotorized-load-P + transmission-lines-load-P + urban-load-P + wellpads-load-P + ag-load-P
set load-TSS barren-load-TSS + cutblock-load-TSS + feedlots-load-TSS + forest-load-TSS + grass-load-TSS + hard-roads-load-TSS + industrial-load-TSS + mines-disturbed-load-TSS + mines-undisturbed-load-TSS + pasture-load-TSS + pipelines-load-TSS + recreation-load-TSS + rural-residential-load-TSS + seismic-load-TSS + shrubland-load-TSS + suburban-load-TSS + trails-motorized-load-TSS + trails-nonmotorized-load-TSS + transmission-lines-load-TSS + urban-load-TSS + wellpads-load-TSS + ag-load-TSS
]]
]

end  


to calc-surface-water
  
  ; This procedure calcuates runoff based on annual runoff equations in Donahue (2013).
  
  set  ag-runoff 0.5
  set  forest-runoff 0.3
  set  shrub-runoff 0.28
  set  grass-runoff 0.26
  set  road-runoff 0.87
  set  high-compact-runoff 0.5
  set  barren-urbind-runoff 0.69
  
  
  ;sets the runoff coeffecienct for each patch, based on the area of each LULC type in each patch multiplied by its
  ;corresponding runoff coefficient set on the model interface. the "*0.9" is based on Donahue (2013), as the percent
  ;of rainfall events that lead to runoff.
  ask land-patches [
  set runoff-coefficient  (((ag-qs + LC_120) / (area * 10000)) * ag-runoff) + (((D + C-S + C-P + MX-S + MX-P) / (area * 10000)) * forest-runoff) + (((LC_50 + for-qs) / (area * 10000)) * shrub-runoff) + (((LC_110 + pasture10) / (area * 10000)) * grass-runoff) + ((hard-qs / (area * 10000)) * road-runoff) + ((soft-qs / (area * 10000)) * high-compact-runoff) + (((LC_32 + LC_33 + LC_34 + urbind-qs) / (area * 10000)) * barren-urbind-runoff)

  set runoff (rainfall * 0.9 * runoff-coefficient)   ;runoff in mm
   
    ]
end

to calculate-surface-flow
  
  ; This is the main flow routing procedure. It sets and tracks key variables (i.e. sediment supply and deposition),
  ; tracks the movement of runoff across the landscape. More specific annotation are provided below.
  

 calc-surface-water
  ask raindrops [die]
  ask land-patches [ 
    set flow 0
    set pcolor white
    set sediments-deposited 0
    set p-deposited 0
    set n-deposited 0
    set tss-deposited 0
    set sediment-supply 0
    set p-supply 0 
    set n-supply 0
    set tss-supply 0
    ] 

         
  ; This block creates raindrop agents based on associated patch variables measuring precipation and run-off 
  ask  land-patches with [runoff > 0] [ 
      sprout-raindrops 1 [
        set color blue

        set flow-volume (runoff * area * 10)    ; convert rainfall/runoff measured in mm to m3 of water flow. (Area measured in hectares).
        set size flow-volume / 100000   ; raindrops with larger volumes appear larger on-screen.
        set my-home []
        set my-home patch-here
        set my-route []
        set my-route patch-here

        set sediment-mass (hillslope-sediment-generated ) ; Tracks quantity of sediment mass, however does not measure concentration 
        set p-mass load-P
        set n-mass load-N
        set tss-mass load-TSS
        ]]
  set total-sediment-mass-in-transport sum [sediment-mass] of raindrops
  
  ; This block of code routes the raindrop agents from the precipitation patch source downhill until it reaches a river network.
  ; Once the raindrop agent reaches the river network it values are transfered to the river netwok and moved downstream (i.e. from network
  ; node to network node). Sequential steps are measured in "rain-steps" with represents the movement of a raindrop agent to an adjacent patch.
  ; At every step a series of variables are measured and tracked. Rain-steps only need to transfer raindrops overland until they reach a river; 
  ; once they reach the river network, the raindrop's values are transferred to the river agent it has reached (at which point the raindrop "dies"),
  ; and then values are communicated downstream along the river network. 
     
     
  set rain-steps 20    
  let step-count rain-steps
   repeat rain-steps [                ;rain-steps is the number of times the following sequence is repeated; the number needs to be high enough to allow all raindrops to traverse enough cells to reach the river network.
     set step-count step-count - 1
     show step-count
     ask raindrops [
       ; If the current patch is does not intersect with a river, but a neighboring patch is, move to one of the patches that is a river, 
       ; otherwise flow downhill.
       if count rivers-here = 0 [
         ifelse count neighbors with [is-river = 1] > 0
         [
           move-to one-of neighbors with [is-river = 1]
           set color blue 
           set my-route (patch-set patch-here my-route )
           ask patch-here [ 
             set flow (flow + [flow-volume] of myself)
             let sediment-contribution [sediment-mass] of myself * removal-rate 
             let p-removal [p-mass] of myself * removal-rate
             let n-removal [n-mass] of myself * removal-rate
             let tss-removal [tss-mass] of myself * removal-rate
             set sediments-deposited sediments-deposited + sediment-contribution
             set p-deposited p-deposited + p-removal           ; cumulative amount of P that gets retained on this patch.
             set n-deposited n-deposited + n-removal
             set tss-deposited tss-deposited + tss-removal
             ask myself [
               set sediment-mass sediment-mass - sediment-contribution
               set p-mass p-mass - p-removal              ; P-mass of raindrop after depositing some of it on the patch.
               set n-mass n-mass - n-removal
               set tss-mass tss-mass - tss-removal
               ]
             ]
           ]
         ; If no river, go flow over land 
         [


           let target min-one-of neighbors [ hydro-elevation ]  
           
           ifelse [hydro-elevation] of target < [hydro-elevation] of patch-here

           [
             move-to target
             set color blue 
             set my-route (patch-set patch-here my-route)
             ask patch-here [ 
               set flow (flow + [flow-volume] of myself)
               let sediment-contribution [sediment-mass] of myself * removal-rate
               let p-removal [p-mass] of myself * removal-rate 
               let n-removal [n-mass] of myself * removal-rate
               let tss-removal [tss-mass] of myself * removal-rate
               set sediments-deposited sediments-deposited + sediment-contribution 
               set p-deposited p-deposited + p-removal 
               set n-deposited n-deposited + n-removal
               set tss-deposited tss-deposited + tss-removal
               ask myself [
                 set sediment-mass sediment-mass - sediment-contribution
                 set p-mass p-mass - p-removal
                 set n-mass n-mass - n-removal
                 set tss-mass tss-mass - tss-removal
                 ]
               ]
             if [basin] of patch-here < 1 [die]  
            ]
           [set color green]
          ]
       ]
     ]]
     show "raindrop flow to river done"
       
   
      
   ;In this step, the the values of each raindrop sitting "in" a river agent are tranferred to that river.
   ;Those river values (N-mass, etc.) get passed along downstream in a later section.
          
ask rivers [set my-N (sum [N-mass] of raindrops-here)]
ask rivers [set my-P (sum [P-mass] of raindrops-here)]
ask rivers [set my-tss (sum [tss-mass] of raindrops-here)]
ask rivers [set my-sediment (sum [sediment-mass] of raindrops-here)]
ask rivers [set my-flow (sum [flow-volume] of raindrops-here)]

ask raindrops [ask my-home [
    set N-supply ([N-mass] of myself) ; sets N-supply to the amount of N still in the raindrop when it hits the river
    set P-supply ([P-mass] of myself)
    set tss-supply ([tss-mass] of myself)
    set sediment-supply ([sediment-mass] of myself)
               ]          ]

ask raindrops [die]          ; raindrops are no longer needed, as all nutrient and flow info have been transferred to the river agents

ask rivers [set N-to-contribute my-N]
ask rivers [set P-to-contribute my-P]
ask rivers [set tss-to-contribute my-tss]
ask rivers [set sediment-to-contribute my-sediment]
ask rivers [set flow-to-contribute my-flow]


     set total-sediment-mass-in-transport sum [my-sediment] of rivers
     set total-sediments-deposited sum [sediments-deposited] of land-patches
     
     
     show "done surface flow"

calc-river-values
end


to update-hydro-stations
 ask stations [
   set my-monitoring-point min-one-of land-patches with [is-river = 1] [distance myself]
   set station-flow [flow] of my-monitoring-point ] 

 
end


; ------------------------------------------------------------------------------------------------------------------------------------------------------------
;  REPORTING  
; ------------------------------------------------------------------------------------------------------------------------------------------------------------


to calc-river-values
 
 ; This section transfers values of each river downstream along the river network, such that each point in the network tracks its cumulative flow and pollutant loading. 
 
show "set headwaters river values"
set headwaters (turtle-set rivers with [children = 0])

  set tributaries (turtle-set headwaters)
  set tributary-parents (turtle-set [out-link-neighbors] of tributaries)

  ask tributary-parents[
     set my-N (my-N + (sum [N-to-contribute] of in-link-neighbors))
     set N-to-contribute (N-to-contribute + (sum [N-to-contribute] of in-link-neighbors))
     ask in-link-neighbors [set N-to-contribute 0]

     set my-P (my-P + (sum [P-to-contribute] of in-link-neighbors))
     set P-to-contribute (P-to-contribute + (sum [P-to-contribute] of in-link-neighbors))
     ask in-link-neighbors [set P-to-contribute 0]

     set my-tss (my-tss + (sum [tss-to-contribute] of in-link-neighbors))
     set tss-to-contribute (tss-to-contribute + (sum [tss-to-contribute] of in-link-neighbors))
     ask in-link-neighbors [set tss-to-contribute 0]

     set my-sediment (my-sediment + (sum [sediment-to-contribute] of in-link-neighbors))
     set sediment-to-contribute (sediment-to-contribute + (sum [sediment-to-contribute] of in-link-neighbors))          
     ask in-link-neighbors [set sediment-to-contribute 0]
     
     set my-flow (my-flow + (sum [flow-to-contribute] of in-link-neighbors))
     set flow-to-contribute (flow-to-contribute + (sum [flow-to-contribute] of in-link-neighbors))             
     ask in-link-neighbors [set flow-to-contribute 0]

   
     ]


show "start transfer values downstream"       
repeat 850[
  set tributaries (turtle-set tributary-parents)
  set tributary-parents (turtle-set [out-link-neighbors] of tributaries)

  ask tributary-parents[
     set my-N (my-N + (sum [N-to-contribute] of in-link-neighbors))
     set N-to-contribute (N-to-contribute + (sum [N-to-contribute] of in-link-neighbors))
     ask in-link-neighbors [set N-to-contribute 0]

     set my-P (my-P + (sum [P-to-contribute] of in-link-neighbors))
     set P-to-contribute (P-to-contribute + (sum [P-to-contribute] of in-link-neighbors))
     ask in-link-neighbors [set P-to-contribute 0]

     set my-tss (my-tss + (sum [tss-to-contribute] of in-link-neighbors))
     set tss-to-contribute (tss-to-contribute + (sum [tss-to-contribute] of in-link-neighbors))
     ask in-link-neighbors [set tss-to-contribute 0]
     
     set my-sediment (my-sediment + (sum [sediment-to-contribute] of in-link-neighbors))
     set sediment-to-contribute (sediment-to-contribute + (sum [sediment-to-contribute] of in-link-neighbors)) 
     ask in-link-neighbors [set sediment-to-contribute 0]
          
     set my-flow (my-flow + (sum [flow-to-contribute] of in-link-neighbors))
     set flow-to-contribute (flow-to-contribute + (sum [flow-to-contribute] of in-link-neighbors))          
     ask in-link-neighbors [set flow-to-contribute 0]            

            
            ]
         ]

   print "done calculating river values"

calc-net-patch-values
calc-per-ha-patch-values
calc-river-patch-values
calc-station-values
end


to calc-net-patch-values
  ask land-patches[
    set net-N (N-supply - N-deposited)
    set net-P (P-supply - P-deposited)
    set net-tss (tss-supply - tss-deposited)
    set net-sediment (sediment-supply - sediments-deposited)
  ] 
end


to calc-per-ha-patch-values
ask land-patches [ 
  set load-N-per-ha  load-N / area
  set load-P-per-ha  load-P / area
  set load-TSS-per-ha  load-TSS / area
  set hillslope-sediment-generated-per-ha   hillslope-sediment-generated / area

  set n-deposited-per-ha n-deposited / area
  set p-deposited-per-ha p-deposited / area
  set tss-deposited-per-ha tss-deposited / area
  set sediments-deposited-per-ha sediments-deposited / area
  
  set n-supply-per-ha  n-supply / area
  set p-supply-per-ha  p-supply / area 
  set tss-supply-per-ha  tss-supply / area
  set sediment-supply-per-ha sediment-supply / area  
    
  set net-N-per-ha net-N / area
  set net-P-per-ha net-P / area
  set net-tss-per-ha net-tss / area 
  set net-sediment-per-ha net-sediment / area 
  
  ]

end


;----Reporting----

to calc-station-values
  ask stations [
    set station-N [my-N] of one-of rivers-here
    set station-P [my-P] of one-of rivers-here
    set station-TSS [my-tss] of one-of rivers-here
    set station-sediment [my-sediment] of one-of rivers-here
    set station-flow [my-flow] of one-of rivers-here
    ]

end


to calc-river-patch-values
ask patches [ifelse count rivers-here = 1 [
    set cum-river-N [my-N] of one-of rivers-here
    set cum-river-P [my-P] of one-of rivers-here
    set cum-river-TSS [my-tss] of one-of rivers-here
    set cum-river-sediment [my-sediment] of one-of rivers-here
    set cum-river-flow [my-flow] of one-of rivers-here
]
 [  set cum-river-N 0               ; sets values to 0 if there is no river present.
    set cum-river-P 0
    set cum-river-TSS 0
    set cum-river-sediment 0
    set cum-river-flow 0
 ]
 ]

end


; ------------------------------------------------------------------------------------------------------------------------------------------------------------
;  YIELD CURVE EQUATIONS  
; ------------------------------------------------------------------------------------------------------------------------------------------------------------

to set-yields 
  
  ; This procedure defines the yield curve equations which calcualte forest growth in m3 for each forest-patch.
  
      ; ----- = MX-P Yield Strata
      ; Assumed species distribution ~ 50% conifer
      ; Assumed species distribution ~ 50% deciduous
      
      ; ----- C-S Yield Strata
      ; Assumed species distribution ~ 87.5% conifer
      ; Assumed species distribution ~ 12.5% deciduous
      
      ; ----- C-P Yield Strata
      ; Assumed species distribution ~ 87.5% conifer
      ; Assumed species distribution ~ 12.5% deciduous
      
      ; ----- MX-S Yield Strata
      ; Assumed species distribution ~ 50% conifer
      ; Assumed species distribution ~ 50% deciduous
      
      ; ----- D Yield Strata
      ; Assumed species distribution ~ 12.5% conifer
      ; Assumed species distribution ~ 87.5% deciduous

 
    ; ---------------- Boreal Plain Yield Curves ----------------
      ; ----- = MX-P Yield Strata - Mixedwood Pine y = -0.0181x2 + 4.6205x - 35.76
      ; ----- C-S Yield Strata - Conifer Spruce y = -0.0063x2 + 2.2359x - 7.833
      ; ----- C-P Yield Strata - Conifer Pine  y = -0.0121x2 + 3.6973x - 23.793
      ; ----- MX-S Yield Strata - Mixedwood Spruce y = -0.021x2 + 5.0445x - 15.955
      ; ----- D Yield Strata - Deciduous y = -0.0139x2 + 3.5775x + 5.0728

    ifelse ecozone = 1 [  
         set total-patch-volume 0.0001 * (((-0.018 * (stand-age ^ 2) + (4.6205 * stand-age) - 35.769) * MX-P)       +  ((-0.0063 * (stand-age ^ 2) + (2.2359 * stand-age) - 7.833) * C-S)         + ((-0.0121 * (stand-age ^ 2) + (3.6973 * stand-age) - 23.793) * C-P)         + ((-0.021 * (stand-age ^ 2) + (5.0445 * stand-age) - 15.955) * MX-S)       + ((-0.0139 * (stand-age ^ 2) + (3.5775 * stand-age) - 5.0728) * D))
         set conifer-volume     0.0001 * (((-0.018 * (stand-age ^ 2) + (4.6205 * stand-age) - 35.769) * MX-P * 0.5) +  ((-0.0063 * (stand-age ^ 2) + (2.2359 * stand-age) - 7.833) * C-S * 0.875) + ((-0.0121 * (stand-age ^ 2) + (3.6973 * stand-age) - 23.793) * C-P * 0.875) + ((-0.021 * (stand-age ^ 2) + (5.0445 * stand-age) - 15.955) * MX-S * 0.5) + ((-0.0139 * (stand-age ^ 2) + (3.5775 * stand-age) - 5.0728) * D * 0.125))
         set deciduous-volume   0.0001 * (((-0.018 * (stand-age ^ 2) + (4.6205 * stand-age) - 35.769) * MX-P * 0.5) +  ((-0.0063 * (stand-age ^ 2) + (2.2359 * stand-age) - 7.833) * C-S * 0.125) + ((-0.0121 * (stand-age ^ 2) + (3.6973 * stand-age) - 23.793) * C-P * 0.125) + ((-0.021 * (stand-age ^ 2) + (5.0445 * stand-age) - 15.955) * MX-S * 0.5) + ((-0.0139 * (stand-age ^ 2) + (3.5775 * stand-age) - 5.0728) * D * 0.875))
    ]
 
      
    ; ---------------- Montane Cordillera Yields ----------------
      ; ----- MX-P Yield Strata - Mixedwood Pine y = -0.0073x2 + 3.5106x - 25.912
      ; ----- C-S Yield Strata - Conifer Spruce y = -0.0049x2 + 3.1472x - 20.612
      ; ----- C-P Yield Strata - Conifer Pine y = -0.0081x2 + 3.5594x - 22.409
      ; ----- MX-S Yield Strata - Mixedwood Spruce y = -0.0096x2 + 4.111x - 42.67
      ; ----- D Yield Strata - Deciduous y = -0.012x2 + 3.4575x - 24.277

    [
        set total-patch-volume 0.0001 * (((-0.0073 * (stand-age ^ 2) + (3.5106 * stand-age) - 25.912) * MX-P)       + ((-0.0049 * (stand-age ^ 2) + (3.1472 * stand-age) - 20.612) * C-S)         + ((-0.0081 * (stand-age ^ 2) + (3.5594 * stand-age) - 22.409) * C-P)         + ((-0.0096 * (stand-age ^ 2) + (4.111 * stand-age) - 42.67) * MX-S)       + ((-0.012 * (stand-age ^ 2) + (3.4575 * stand-age) - 24.277) * D))
        set conifer-volume     0.0001 * (((-0.0073 * (stand-age ^ 2) + (3.5106 * stand-age) - 25.912) * MX-P * 0.5) + ((-0.0049 * (stand-age ^ 2) + (3.1472 * stand-age) - 20.612) * C-S * 0.875) + ((-0.0081 * (stand-age ^ 2) + (3.5594 * stand-age) - 22.409) * C-P * 0.875) + ((-0.0096 * (stand-age ^ 2) + (4.111 * stand-age) - 42.67) * MX-S * 0.5) + ((-0.012 * (stand-age ^ 2) + (3.4575 * stand-age) - 24.277) * D * 0.125))
        set deciduous-volume   0.0001 * (((-0.0073 * (stand-age ^ 2) + (3.5106 * stand-age) - 25.912) * MX-P * 0.5) + ((-0.0049 * (stand-age ^ 2) + (3.1472 * stand-age) - 20.612) * C-S * 0.125) + ((-0.0081 * (stand-age ^ 2) + (3.5594 * stand-age) - 22.409) * C-P * 0.125) + ((-0.0096 * (stand-age ^ 2) + (4.111 * stand-age) - 42.67) * MX-S * 0.5) + ((-0.012 * (stand-age ^ 2) + (3.4575 * stand-age) - 24.277) * D * 0.875))
    ]    
end


  


; ------------------------------------------------------------------------------------------------------------------------------------------------------------
;  CARBON BUDGET EQUATIONS  
; ------------------------------------------------------------------------------------------------------------------------------------------------------------

to calc-carbon-pools
  
  ; Using the relationship between forest stand age and carbon content, this procedure calcuates tonnes of 
  ; carbon by CBM-CFS3 carbon pools forest each forest stand, then aggregates the pools into corresponding
  ; IPCC categories. The age - carbon relationships vary by stand type (or strata) and ecozone.
  
;    Ecozone              | Code
;-------------------------|-----------
;    Boreal Plain         |  1
;    Montane Cordillera   |  2
;    Prairie              |  3
;    Taiga Plain          |  4
;    Boreal Shield        |  5
;    Taiga Shield         |  6
  
  
  ; --------------- Boreal Plain Carbon Budget ---------------
  ifelse ecozone = 1 [  
      set aboveground-soft 0.0001 * (((-0.0000000000191 * (stand-age ^ 6) + 0.00000001290 * (stand-age ^ 5) - 0.00000343 * (stand-age ^ 4) + 0.000454 * (stand-age ^ 3) - 0.032941 * (stand-age ^ 2) + 1.475156 * (stand-age)) * MX-P) + ((-0.0000000000578 * (stand-age ^ 6) + 0.00000003837 * (stand-age ^ 5) - 0.00000995 * (stand-age ^ 4) + 0.001277 * (stand-age ^ 3) - 0.085479 * (stand-age ^ 2) + 3.105600 * (stand-age)) * C-S) + ((-0.0000000000445 * (stand-age ^ 6) + 0.00000002950 * (stand-age ^ 5) - 0.00000764 * (stand-age ^ 4) + 0.000976 * (stand-age ^ 3) - 0.065521 * (stand-age ^ 2) + 2.531881 * (stand-age)) * C-P) + ((-0.0000000000425 * (stand-age ^ 6) + 0.00000002799 * (stand-age ^ 5) - 0.00000721 * (stand-age ^ 4) + 0.000918 * (stand-age ^ 3) - 0.061530 * (stand-age ^ 2) + 2.273097 * (stand-age)) * MX-S) + ((-0.0000000000089 * (stand-age ^ 6) + 0.00000000582 * (stand-age ^ 5) - 0.00000148 * (stand-age ^ 4) + 0.000185 * (stand-age ^ 3) - 0.011901 * (stand-age ^ 2) + 0.408063 * (stand-age)) * D))
      set aboveground-hard 0.0001 * (((-0.0000000000634 * (stand-age ^ 6) + 0.00000004471 * (stand-age ^ 5) - 0.00001222 * (stand-age ^ 4) + 0.001617 * (stand-age ^ 3) - 0.106149 * (stand-age ^ 2) + 3.212106 * (stand-age)) * MX-P) + ((-0.0000000000200 * (stand-age ^ 6) + 0.00000001309 * (stand-age ^ 5) - 0.00000333 * (stand-age ^ 4) + 0.000414 * (stand-age ^ 3) - 0.025793 * (stand-age ^ 2) + 0.733777 * (stand-age)) * C-S) + ((-0.0000000000270 * (stand-age ^ 6) + 0.00000001847 * (stand-age ^ 5) - 0.00000495 * (stand-age ^ 4) + 0.000653 * (stand-age ^ 3) - 0.043215 * (stand-age ^ 2) + 1.313245 * (stand-age)) * C-P) + ((-0.0000000000794 * (stand-age ^ 6) + 0.00000005461 * (stand-age ^ 5) - 0.00001444 * (stand-age ^ 4) + 0.001832 * (stand-age ^ 3) - 0.114107 * (stand-age ^ 2) + 3.302534 * (stand-age)) * MX-S) + ((-0.0000000000696 * (stand-age ^ 6) + 0.00000004560 * (stand-age ^ 5) - 0.00001162 * (stand-age ^ 4) + 0.001451 * (stand-age ^ 3) - 0.094150 * (stand-age ^ 2) + 3.354819 * (stand-age)) * D))
      set belowground-soft 0.0001 * (((-0.0000000000042 * (stand-age ^ 6) + 0.00000000286 * (stand-age ^ 5) - 0.00000076 * (stand-age ^ 4) + 0.000101 * (stand-age ^ 3) - 0.007313 * (stand-age ^ 2) + 0.327485 * (stand-age)) * MX-P) + ((-0.0000000000128 * (stand-age ^ 6) + 0.00000000852 * (stand-age ^ 5) - 0.00000221 * (stand-age ^ 4) + 0.000283 * (stand-age ^ 3) - 0.018976 * (stand-age ^ 2) + 0.689443 * (stand-age)) * C-S) + ((-0.0000000000099 * (stand-age ^ 6) + 0.00000000655 * (stand-age ^ 5) - 0.00000170 * (stand-age ^ 4) + 0.000217 * (stand-age ^ 3) - 0.014546 * (stand-age ^ 2) + 0.562078 * (stand-age)) * C-P) + ((-0.0000000000094 * (stand-age ^ 6) + 0.00000000621 * (stand-age ^ 5) - 0.00000160 * (stand-age ^ 4) + 0.000204 * (stand-age ^ 3) - 0.013660 * (stand-age ^ 2) + 0.504627 * (stand-age)) * MX-S) + ((-0.0000000000020 * (stand-age ^ 6) + 0.00000000129 * (stand-age ^ 5) - 0.00000033 * (stand-age ^ 4) + 0.000041 * (stand-age ^ 3) - 0.002642 * (stand-age ^ 2) + 0.090590 * (stand-age)) * D))
      set belowground-hard 0.0001 * (((-0.0000000000267 * (stand-age ^ 6) + 0.00000001798 * (stand-age ^ 5) - 0.00000470 * (stand-age ^ 4) + 0.000598 * (stand-age ^ 3) - 0.037749 * (stand-age ^ 2) + 1.086544 * (stand-age)) * MX-P) + ((-0.0000000000127 * (stand-age ^ 6) + 0.00000000826 * (stand-age ^ 5) - 0.00000209 * (stand-age ^ 4) + 0.000257 * (stand-age ^ 3) - 0.015821 * (stand-age ^ 2) + 0.439443 * (stand-age)) * C-S) + ((-0.0000000000158 * (stand-age ^ 6) + 0.00000001048 * (stand-age ^ 5) - 0.00000272 * (stand-age ^ 4) + 0.000344 * (stand-age ^ 3) - 0.021815 * (stand-age ^ 2) + 0.628333 * (stand-age)) * C-P) + ((-0.0000000000296 * (stand-age ^ 6) + 0.00000001975 * (stand-age ^ 5) - 0.00000510 * (stand-age ^ 4) + 0.000635 * (stand-age ^ 3) - 0.039121 * (stand-age ^ 2) + 1.101756 * (stand-age)) * MX-S) + ((-0.0000000000280 * (stand-age ^ 6) + 0.00000001826 * (stand-age ^ 5) - 0.00000463 * (stand-age ^ 4) + 0.000573 * (stand-age ^ 3) - 0.036068 * (stand-age ^ 2) + 1.123167 * (stand-age)) * D))
      set DOM-above-other  0.0001 * ((( 0.0000001235 * (stand-age ^ 4) - 0.0000604 * (stand-age ^ 3) + 0.0127931 * (stand-age ^ 2) - 1.364440 * (stand-age) + 81.928) * MX-P) + (( 0.0000001493 * (stand-age ^ 4) - 0.0000755 * (stand-age ^ 3) + 0.0143606 * (stand-age ^ 2) - 1.276051 * (stand-age) + 62.510) * C-S) + (( 0.0000001258 * (stand-age ^ 4) - 0.0000650 * (stand-age ^ 3) + 0.0134389 * (stand-age ^ 2) - 1.361866 * (stand-age) + 77.914) * C-P) + (( 0.0000001306 * (stand-age ^ 4) - 0.0000647 * (stand-age ^ 3) + 0.0139668 * (stand-age ^ 2) - 1.493814 * (stand-age) + 89.516) * MX-S) + (( 0.0000001925 * (stand-age ^ 4) - 0.0000179 * (stand-age ^ 3) + 0.0171531 * (stand-age ^ 2) - 1.546602 * (stand-age) + 79.802) * D))
      set DOM-above-litter 0.0001 * (((-0.0000001886 * (stand-age ^ 4) + 0.0000889 * (stand-age ^ 3) - 0.0148206 * (stand-age ^ 2) + 1.061768 * (stand-age) + 57.509) * MX-P) + ((-0.0000000467 * (stand-age ^ 4) + 0.0000237 * (stand-age ^ 3) - 0.0045768 * (stand-age ^ 2) + 0.432862 * (stand-age) + 52.912) * C-S) + ((-0.0000000971 * (stand-age ^ 4) + 0.0000482 * (stand-age ^ 3) - 0.0084571 * (stand-age ^ 2) + 0.638403 * (stand-age) + 49.022) * C-P) + ((-0.0000002201 * (stand-age ^ 4) + 0.0000970 * (stand-age ^ 3) - 0.0150985 * (stand-age ^ 2) + 1.038021 * (stand-age) + 66.725) * MX-S) + ((-0.0000000677 * (stand-age ^ 4) + 0.0000293 * (stand-age ^ 3) - 0.0047488 * (stand-age ^ 2) + 0.419882 * (stand-age) + 56.971) * D))
      set DOM-below-slow   0.0001 * ((( 0.0002383 * (stand-age ^ 2) - 0.031574 * (stand-age) + 139.79) * MX-P) + (( 0.0001748 * (stand-age ^ 2) - 0.024462 * (stand-age) + 116.16) * C-S) + (( 0.0001748 * (stand-age ^ 2) - 0.024197 * (stand-age) + 117.773) * C-P) + (( 0.0002637 * (stand-age ^ 2) - 0.035171 * (stand-age) + 152.664) * MX-S) + (( 0.0002037 * (stand-age ^ 2) - 0.027671 * (stand-age) + 123.83) * D))
      set DOM-below-fast   0.0001 * ((( 0.0000000671 * (stand-age ^ 4) - 0.0000321 * (stand-age ^ 3) + 0.0053247 * (stand-age ^ 2) - 0.349070 * (stand-age) + 9.422) * MX-P) + (( 0.0000000660 * (stand-age ^ 4) - 0.0000312 * (stand-age ^ 3) + 0.0050908 * (stand-age ^ 2) - 0.328006 * (stand-age) + 8.5561) * C-S) + (( 0.0000000729 * (stand-age ^ 4) - 0.0000344 * (stand-age ^ 3) + 0.0056248 * (stand-age ^ 2) - 0.362184 * (stand-age) + 9.3956) * C-P) + (( 0.0000000733 * (stand-age ^ 4) - 0.0000352 * (stand-age ^ 3) + 0.0058548 * (stand-age ^ 2) - 0.384548 * (stand-age) + 10.415) * MX-S) + (( 0.0000000634 * (stand-age ^ 4) - 0.0000299 * (stand-age ^ 3) + 0.0048643 * (stand-age ^ 2) - 0.313058 * (stand-age) + 8.2876) * D))
      set DOM-below-vfast  0.0001 * (((-0.0000046 * (stand-age ^ 2) + 0.001364 * (stand-age) + 1.8456) * MX-P) + ((-0.0000042 * (stand-age ^ 2) + 0.001775 * (stand-age) + 1.7513) * C-S) + ((-0.0000045 * (stand-age ^ 2) + 0.001939 * (stand-age) + 1.777) * C-P) + ((-0.0000066 * (stand-age ^ 2) + 0.001649 * (stand-age) + 1.888) * MX-S) + ((-0.0000046 * (stand-age ^ 2) + 0.001408 * (stand-age) + 1.7905) * D))
    ]


  ; --------------- Montane Cordillera Carbon Budget ---------------
  [  
      set aboveground-soft 0.0001 * (((-0.0000000000204 * (stand-age ^ 6) + 0.00000001406 * (stand-age ^ 5) - 0.00000381 * (stand-age ^ 4) + 0.000518 * (stand-age ^ 3) - 0.037542 * (stand-age ^ 2) + 1.580643 * (stand-age)) * MX-P) + (( 0.0000000000342 * (stand-age ^ 6) - 0.00000002084 * (stand-age ^ 5) + 0.00000468 * (stand-age ^ 4) - 0.000453 * (stand-age ^ 3) + 0.012842 * (stand-age ^ 2) + 0.996061 * (stand-age)) * C-S) + ((-0.0000000000436 * (stand-age ^ 6) + 0.00000002927 * (stand-age ^ 5) - 0.00000711 * (stand-age ^ 4) + 0.001010 * (stand-age ^ 3) - 0.069876 * (stand-age ^ 2) + 2.732713 * (stand-age)) * C-P) + ((-0.0000000000045 * (stand-age ^ 6) + 0.00000000391 * (stand-age ^ 5) - 0.00000133 * (stand-age ^ 4) + 0.000225 * (stand-age ^ 3) - 0.021845 * (stand-age ^ 2) + 1.337487 * (stand-age)) * MX-S) + ((-0.0000000000038 * (stand-age ^ 6) + 0.00000000263 * (stand-age ^ 5) - 0.00000071 * (stand-age ^ 4) + 0.000097 * (stand-age ^ 3) - 0.007218 * (stand-age ^ 2) + 0.320238 * (stand-age)) * D))
      set aboveground-hard 0.0001 * (((-0.0000000000175 * (stand-age ^ 6) + 0.00000001267 * (stand-age ^ 5) - 0.00000362 * (stand-age ^ 4) + 0.000511 * (stand-age ^ 3) - 0.036775 * (stand-age ^ 2) + 1.460594 * (stand-age)) * MX-P) + ((-0.0000000000036 * (stand-age ^ 6) + 0.00000000262 * (stand-age ^ 5) - 0.00000075 * (stand-age ^ 4) + 0.000105 * (stand-age ^ 3) - 0.007539 * (stand-age ^ 2) + 0.293582 * (stand-age)) * C-S) + ((-0.0000000000084 * (stand-age ^ 6) + 0.00000000592 * (stand-age ^ 5) - 0.00000165 * (stand-age ^ 4) + 0.000227 * (stand-age ^ 3) - 0.015926 * (stand-age ^ 2) + 0.610343 * (stand-age)) * C-P) + ((-0.0000000000292 * (stand-age ^ 6) + 0.00000002026 * (stand-age ^ 5) - 0.00000544 * (stand-age ^ 4) + 0.000704 * (stand-age ^ 3) - 0.046820 * (stand-age ^ 2) + 1.743228 * (stand-age)) * MX-S) + ((-0.0000000000373 * (stand-age ^ 6) + 0.00000002512 * (stand-age ^ 5) - 0.00000663 * (stand-age ^ 4) + 0.000868 * (stand-age ^ 3) - 0.060237 * (stand-age ^ 2) + 2.396894 * (stand-age)) * D))
      set belowground-soft 0.0001 * (((-0.0000000000045 * (stand-age ^ 6) + 0.00000000312 * (stand-age ^ 5) - 0.00000085 * (stand-age ^ 4) + 0.000115 * (stand-age ^ 3) - 0.008334 * (stand-age ^ 2) + 0.350903 * (stand-age)) * MX-P) + (( 0.0000000000076 * (stand-age ^ 6) - 0.00000000463 * (stand-age ^ 5) + 0.00000104 * (stand-age ^ 4) - 0.000100 * (stand-age ^ 3) + 0.002851 * (stand-age ^ 2) + 0.221126 * (stand-age)) * C-S) + ((-0.0000000000097 * (stand-age ^ 6) + 0.00000000650 * (stand-age ^ 5) - 0.00000171 * (stand-age ^ 4) + 0.000224 * (stand-age ^ 3) - 0.015513 * (stand-age ^ 2) + 0.606662 * (stand-age)) * C-P) + ((-0.0000000000010 * (stand-age ^ 6) + 0.00000000087 * (stand-age ^ 5) - 0.00000029 * (stand-age ^ 4) + 0.000050 * (stand-age ^ 3) - 0.004850 * (stand-age ^ 2) + 0.296922 * (stand-age)) * MX-S) + ((-0.0000000000009 * (stand-age ^ 6) + 0.00000000058 * (stand-age ^ 5) - 0.00000016 * (stand-age ^ 4) + 0.000022 * (stand-age ^ 3) - 0.001602 * (stand-age ^ 2) + 0.071093 * (stand-age)) * D))
      set belowground-hard 0.0001 * (((-0.0000000000138 * (stand-age ^ 6) + 0.00000000926 * (stand-age ^ 5) - 0.00000243 * (stand-age ^ 4) + 0.000313 * (stand-age ^ 3) - 0.020493 * (stand-age ^ 2) + 0.669982 * (stand-age)) * MX-P) + ((-0.0000000000052 * (stand-age ^ 6) + 0.00000000351 * (stand-age ^ 5) - 0.00000092 * (stand-age ^ 4) + 0.000118 * (stand-age ^ 3) - 0.007721 * (stand-age ^ 2) + 0.250027 * (stand-age)) * C-S) + ((-0.0000000000084 * (stand-age ^ 6) + 0.00000000561 * (stand-age ^ 5) - 0.00000146 * (stand-age ^ 4) + 0.000187 * (stand-age ^ 3) - 0.012149 * (stand-age ^ 2) + 0.391554 * (stand-age)) * C-P) + ((-0.0000000000166 * (stand-age ^ 6) + 0.00000001104 * (stand-age ^ 5) - 0.00000286 * (stand-age ^ 4) + 0.000361 * (stand-age ^ 3) - 0.023105 * (stand-age ^ 2) + 0.741574 * (stand-age)) * MX-S) + ((-0.0000000000198 * (stand-age ^ 6) + 0.00000001306 * (stand-age ^ 5) - 0.00000336 * (stand-age ^ 4) + 0.000425 * (stand-age ^ 3) - 0.027620 * (stand-age ^ 2) + 0.907067 * (stand-age)) * D))
      set DOM-above-other  0.0001 * ((( 0.0000000798 * (stand-age ^ 4) - 0.0000490 * (stand-age ^ 3) + 0.0122201 * (stand-age ^ 2) - 1.459207 * (stand-age) + 90.779) * MX-P) + (( 0.0000000953 * (stand-age ^ 4) - 0.0000551 * (stand-age ^ 3) + 0.0129027 * (stand-age ^ 2) - 1.463996 * (stand-age) + 88.432) * C-S) + (( 0.0000000687 * (stand-age ^ 4) - 0.0000433 * (stand-age ^ 3) + 0.0110609 * (stand-age ^ 2) - 1.350936 * (stand-age) + 86.692) * C-P) + (( 0.0000001351 * (stand-age ^ 4) - 0.0000635 * (stand-age ^ 3) + 0.0129587 * (stand-age ^ 2) - 1.326486 * (stand-age) + 78.041) * MX-S) + (( 0.0000001486 * (stand-age ^ 4) - 0.0000710 * (stand-age ^ 3) + 0.0133895 * (stand-age ^ 2) - 1.237782 * (stand-age) + 65.149) * D))
      set DOM-above-litter 0.0001 * (((-0.0000001018 * (stand-age ^ 4) + 0.0000527 * (stand-age ^ 3) - 0.0100163 * (stand-age ^ 2) + 0.894971 * (stand-age) + 35.69) * MX-P) + (( 0.0000000108 * (stand-age ^ 4) - 0.00000005 * (stand-age ^ 3) - 0.0013920 * (stand-age ^ 2) + 0.369111 * (stand-age) + 31.971) * C-S) + ((-0.0000000730 * (stand-age ^ 4) + 0.0000397 * (stand-age ^ 3) - 0.0080844 * (stand-age ^ 2) + 0.758283 * (stand-age) + 32.427) * C-P) + ((-0.0000001013 * (stand-age ^ 4) + 0.0000484 * (stand-age ^ 3) - 0.0086808 * (stand-age ^ 2) + 0.796507 * (stand-age) + 36.192) * MX-S) + ((-0.0000000866 * (stand-age ^ 4) + 0.0000468 * (stand-age ^ 3) - 0.0095018 * (stand-age ^ 2) + 0.939242 * (stand-age) + 36.225) * D))
      set DOM-below-slow   0.0001 * ((( 0.0003841 * (stand-age ^ 2) - 0.058605 * (stand-age) + 113.44) * MX-P) + (( 0.0004217 * (stand-age ^ 2) - 0.065388 * (stand-age) + 99.417) * C-S) + (( 0.0003240 * (stand-age ^ 2) - 0.048927 * (stand-age) + 105.03) * C-P) + (( 0.0003830 * (stand-age ^ 2) - 0.057756 * (stand-age) + 113.46) * MX-S) + (( 0.0004128 * (stand-age ^ 2) - 0.061277 * (stand-age) + 113.71) * D))
      set DOM-below-fast   0.0001 * ((( 0.0000000813 * (stand-age ^ 4) - 0.0000386 * (stand-age ^ 3) + 0.0063756 * (stand-age ^ 2) - 0.414824 * (stand-age) + 10.608) * MX-P) + (( 0.0000000916 * (stand-age ^ 4) - 0.0000434 * (stand-age ^ 3) + 0.0071256 * (stand-age ^ 2) - 0.458267 * (stand-age) + 11.11) * C-S) + (( 0.0000000828 * (stand-age ^ 4) - 0.0000393 * (stand-age ^ 3) + 0.0064706 * (stand-age ^ 2) - 0.419171 * (stand-age) + 10.677) * C-P) + (( 0.0000000734 * (stand-age ^ 4) - 0.0000349 * (stand-age ^ 3) + 0.0057266 * (stand-age ^ 2) - 0.368115 * (stand-age) + 9.6273) * MX-S) + (( 0.0000000583 * (stand-age ^ 4) - 0.0000275 * (stand-age ^ 3) + 0.0044766 * (stand-age ^ 2) - 0.288114 * (stand-age) + 7.6008) * D))
      set DOM-below-vfast  0.0001 * (((-0.0000030 * (stand-age ^ 2) + 0.002616 * (stand-age) + 1.7822) * MX-P) + ((-0.0000178 * (stand-age ^ 2) + 0.007406 * (stand-age) + 1.4588) * C-S) + ((-0.0000059 * (stand-age ^ 2) + 0.003217 * (stand-age) + 1.7631) * C-P) + ((-0.0000199 * (stand-age ^ 2) + 0.005031 * (stand-age) + 1.742) * MX-S) + ((-0.0000099 * (stand-age ^ 2) + 0.002983 * (stand-age) + 1.7309) * D))
    ]
  
  ; set carbon pools to IPCC standard categories
  set ipcc-above aboveground-soft + aboveground-hard
  set ipcc-below belowground-soft + belowground-hard
  set ipcc-litter DOM-above-litter
  set ipcc-deadwood DOM-above-other + DOM-below-fast
  set ipcc-soc DOM-below-vfast + DOM-below-slow
  set ipcc-total ipcc-above + ipcc-below + ipcc-litter + ipcc-deadwood + ipcc-soc

end


;------------------------------------------------------------------------------------------------------------------------------------------------------------------------------------------------------------
;  OUTPUT RASTER DATA FOR GIS
;------------------------------------------------------------------------------------------------------------------------------------------------------------------------------------------------------------

to output-all-data
  clear-non-land-patches
  output-forest-data
  output-pollination-data
  output-biodiversity-data
  output-water-data
  output-tributary-data
end

to output-data-per-ha
  clear-non-land-patches
  output-forest-data-per-ha
  output-pollination-data-per-ha
  output-biodiversity-data
  output-water-data-per-ha
end

to output-forest-data
  clear-non-land-patches
  gis:store-dataset (gis:patch-dataset timber-esv) (word "output/timber_esv" session_string ".asc")
  gis:store-dataset (gis:patch-dataset timber-esvp) (word "output/timber_esvp" session_string ".asc")
  gis:store-dataset (gis:patch-dataset carbon-esv) (word "output/carbon_esv" session_string ".asc")
  gis:store-dataset (gis:patch-dataset ccs-esv) (word "output/ccs_esv" session_string ".asc")
  gis:store-dataset (gis:patch-dataset carbon-storage) (word "output/carbon_storage" session_string ".asc")
  gis:store-dataset (gis:patch-dataset carbon-change) (word "output/carbon_change" session_string ".asc")
end

to output-forest-data-per-ha
  clear-non-land-patches
  gis:store-dataset (gis:patch-dataset timber-npv-per-ha) (word "output/timber_npv_per_ha" session_string ".asc")
  gis:store-dataset (gis:patch-dataset timber-value-potential-per-ha) (word "output/timber_value_potential_per_ha" session_string ".asc")
  gis:store-dataset (gis:patch-dataset carbon-value-per-ha) (word "output/carbon_value_per_ha" session_string ".asc")
  gis:store-dataset (gis:patch-dataset ccs-value-per-ha) (word "output/ccs_value_per_ha" session_string ".asc")
  gis:store-dataset (gis:patch-dataset carbon-storage-per-ha) (word "output/carbon_storage_per_ha" session_string ".asc")
  gis:store-dataset (gis:patch-dataset carbon-change-per-ha) (word "output/carbon_change_per_ha" session_string ".asc")
end


to output-pollination-data
  clear-non-land-patches
  gis:store-dataset (gis:patch-dataset pollination-npv)      (word "output/pollination_npv" session_string ".asc")
  gis:store-dataset (gis:patch-dataset canola-total-yield)   (word "output/canola_total_yield" session_string ".asc")
  gis:store-dataset (gis:patch-dataset canola-revenue-npv)   (word "output/canola_revenue_npv" session_string ".asc")  
end

to output-pollination-data-per-ha
  clear-non-land-patches
  gis:store-dataset (gis:patch-dataset pollination-npv-per-ha)      (word "output/pollination_npv_per_ha" session_string ".asc")  
  gis:store-dataset (gis:patch-dataset canola-total-yield-per-ha)   (word "output/canola_total_yield_per_ha" session_string ".asc")  
  gis:store-dataset (gis:patch-dataset canola-revenue-npv-per-ha)   (word "output/canola_revenue_npv_per_ha" session_string ".asc")   
end


to output-biodiversity-data
  clear-non-land-patches
  gis:store-dataset (gis:patch-dataset intactness) (word "output/intactness" session_string ".asc")
end

to output-water-data
clear-non-land-patches
;Pollutant sources

  gis:store-dataset (gis:patch-dataset load-n) (word "output/n_load" session_string ".asc")
  gis:store-dataset (gis:patch-dataset load-p) (word "output/p_load" session_string ".asc")
  gis:store-dataset (gis:patch-dataset load-tss) (word "output/tss_load" session_string ".asc")
  gis:store-dataset (gis:patch-dataset hillslope-sediment-generated) (word "output/sed_generated" session_string ".asc")

  gis:store-dataset (gis:patch-dataset n-supply) (word "output/n_supply" session_string ".asc")
  gis:store-dataset (gis:patch-dataset p-supply) (word "output/p_supply" session_string ".asc")
  gis:store-dataset (gis:patch-dataset tss-supply) (word "output/tss_supply" session_string ".asc")
  gis:store-dataset (gis:patch-dataset sediment-supply) (word "output/sed_supply" session_string ".asc")

; Pollutant deposition/retention  

  gis:store-dataset (gis:patch-dataset n-deposited) (word "output/n_deposited" session_string ".asc")
  gis:store-dataset (gis:patch-dataset p-deposited) (word "output/p_deposited" session_string ".asc")
  gis:store-dataset (gis:patch-dataset tss-deposited) (word "output/tss_deposited" session_string ".asc")
  gis:store-dataset (gis:patch-dataset sediments-deposited) (word "output/sed_deposited" session_string ".asc")
  
  gis:store-dataset (gis:patch-dataset net-n) (word "output/net_n" session_string ".asc")
  gis:store-dataset (gis:patch-dataset net-p) (word "output/net_p" session_string ".asc")
  gis:store-dataset (gis:patch-dataset net-tss) (word "output/net_tss" session_string ".asc")
  gis:store-dataset (gis:patch-dataset net-sediment) (word "output/net_sediment" session_string ".asc")    
  
  output-river-data
end

to output-water-data-per-ha
clear-non-land-patches
;Pollutant sources
  gis:store-dataset (gis:patch-dataset load-n-per-ha) (word "output/n_load_per_ha" session_string ".asc")
  gis:store-dataset (gis:patch-dataset load-p-per-ha) (word "output/p_load_per_ha" session_string ".asc")
  gis:store-dataset (gis:patch-dataset load-tss-per-ha) (word "output/tss_load_per_ha" session_string ".asc")
  gis:store-dataset (gis:patch-dataset hillslope-sediment-generated-per-ha) (word "output/sed_generated_per_ha" session_string ".asc")

  gis:store-dataset (gis:patch-dataset n-supply-per-ha) (word "output/n_supply_per_ha" session_string ".asc")
  gis:store-dataset (gis:patch-dataset p-supply-per-ha) (word "output/p_supply_per_ha" session_string ".asc")
  gis:store-dataset (gis:patch-dataset tss-supply-per-ha) (word "output/tss_supply_per_ha" session_string ".asc")
  gis:store-dataset (gis:patch-dataset sediment-supply-per-ha) (word "output/sed_supply_per_ha" session_string ".asc")

; Pollutant deposition/retention  
  gis:store-dataset (gis:patch-dataset n-deposited-per-ha) (word "output/n_deposited_per_ha" session_string ".asc")
  gis:store-dataset (gis:patch-dataset p-deposited-per-ha) (word "output/p_deposited_per_ha" session_string ".asc")
  gis:store-dataset (gis:patch-dataset tss-deposited-per-ha) (word "output/tss_deposited_per_ha" session_string ".asc")
  gis:store-dataset (gis:patch-dataset sediments-deposited-per-ha) (word "output/sed_deposited_per_ha" session_string ".asc")
  
  gis:store-dataset (gis:patch-dataset net-n-per-ha) (word "output/net_n_per_ha" session_string ".asc")
  gis:store-dataset (gis:patch-dataset net-p-per-ha) (word "output/net_p_per_ha" session_string ".asc")
  gis:store-dataset (gis:patch-dataset net-tss-per-ha) (word "output/net_tss_per_ha" session_string ".asc")
  gis:store-dataset (gis:patch-dataset net-sediment-per-ha) (word "output/net_sediment_per_ha" session_string ".asc")    
  
end

to output-river-data  

    gis:store-dataset (gis:patch-dataset cum-river-N) (word "output/river_n" session_string ".asc")
    gis:store-dataset (gis:patch-dataset cum-river-P) (word "output/river_p" session_string ".asc")
    gis:store-dataset (gis:patch-dataset cum-river-tss) (word "output/river_tss" session_string ".asc")
    gis:store-dataset (gis:patch-dataset cum-river-sediment) (word "output/river_sediment" session_string ".asc")
    gis:store-dataset (gis:patch-dataset cum-river-flow) (word "output/river_flow" session_string ".asc")
       
end


to output-tributary-data ; creates a .csv file with information for each water monitoring station.
  carefully [ file-delete (word "output/tributary_data" session_string ".csv") ] [ ]
  file-open (word "output/tributary_data" session_string ".csv")
  file-type "Monitoring Point, Flow (m3), Total Nitrogen (kg), Total Phosphorus (kg), Total TSS (Kg), Total Sediment"
  file-print ""
  
  ask stations [
    if outlet-id = 999 [
      
  file-type station-name file-type ","
  file-type station-flow file-type ","
  file-type station-N file-type ","
  file-type station-P file-type ","
  file-type station-TSS file-type ","
  file-type station-sediment file-type ","
  
  file-print ""
  ]
    ]
  
  file-close
end


;------------------------------------------------------------------------------------------------------------------------------------------------------------------------------------------------------------
;  UPDATE VIEW IN NETLOGO
;------------------------------------------------------------------------------------------------------------------------------------------------------------------------------------------------------------


to update-view
; This procedure updates the current world view on the interface
ask links [show-link]

;--------Timber Maps
  if View =  "Eligible Landbase" [
    ask land-patches [set pcolor grey]
    ask eligible-forest [set pcolor green]] 

  if View = "AVI - age-class" [
    ask land-patches [set pcolor grey]
    ask forest-patches [set pcolor scale-color green age-class 200 0 ]]
  
  if View = "Standing Timber Volume" [
    ask land-patches [set pcolor grey]
    set mx max [total-patch-volume] of land-patches
    set mn min [total-patch-volume] of land-patches  
    ask forest-patches [set pcolor scale-color green total-patch-volume mx mn ]]

  if View = "Timber NPV" [
    ask land-patches [set pcolor white]
    set mx max [timber-esv] of land-patches
    set mn min [timber-esv] of land-patches      
    ask forest-patches [set pcolor scale-color red timber-esv mx mn]]

  if View = "Potential Timber NPV" [
    ask land-patches [set pcolor white]
    set mx max [timber-esvp] of land-patches
    set mn min [timber-esvp] of land-patches      
    ask forest-patches [set pcolor scale-color red timber-esvp mx mn]]

  if View = "Carbon Storage Value" [
    ask land-patches [set pcolor white]
    set mx max [carbon-esv] of land-patches
    set mn min [carbon-esv] of land-patches 
    ask forest-patches [set pcolor scale-color red carbon-esv mx mn]]
  
  if View = "Carbon Sequestration Value" [
    ask land-patches [set pcolor white]
    set mx max [ccs-esv] of land-patches
    set mn min [ccs-esv] of land-patches 
    ask forest-patches [ifelse ccs-esv < 0
        [set pcolor scale-color red ccs-esv mn 0]
        [set pcolor scale-color green ccs-esv mx 0]
        ]]

  if View = "FMU" [ask land-patches [ set pcolor scale-color grey fmu 35 0]]       
  
 ;---------Pollination Maps
 
  if View =  "Canola 2009" [ 
    ask land-patches [set pcolor white]
    ask patches [if canola2009 > 100000 [set pcolor yellow] ]]
  
  if View =  "Canola 2010" [ 
    ask land-patches [set pcolor white]
    ask patches [if canola2010 > 100000 [set pcolor yellow] ]]  
  
  if View =  "Canola 2011" [ 
    ask land-patches [set pcolor white]
    ask patches [if canola2011 > 100000 [set pcolor yellow] ]]
  
  if View =  "Canola 2012" [ 
    ask land-patches [set pcolor white]
    ask patches [if canola2012 > 100000 [set pcolor yellow] ]]    
 
   if View =  "Pollinator Habitat" [ 
    ask land-patches [set pcolor white]
    set mx 576 set mn 0  ask all-canola-patches [ set pcolor scale-color brown natland-buffer  mx mn ]]  
 
  if View =  "Bee Abundance" [ 
    ask land-patches [set pcolor white]
    set mx max [bee-abund] of land-patches
    set mn min [bee-abund] of land-patches    
    ask canola-patches-this-year [ set pcolor scale-color orange bee-abund mx mn ]] 

  if View =  "Pollinator Profit" [ 
    ask land-patches [set pcolor white]
    set mx max [pollination-npv] of land-patches
    set mn min [pollination-npv] of land-patches
    ask all-canola-patches [ set pcolor scale-color blue pollination-npv mx mn ]] 
  
;----Biodiversity Index Map
  if View =  "Biodiversity Index" [
    ask land-patches [set pcolor scale-color green intactness   105 -0   ]]
  
  
  
;----Water Maps
  
if View =  "Watersheds"[ 
  let watershed_colours remove-duplicates [basin] of land-patches foreach watershed_colours [ask land-patches [if basin = ? [set pcolor ? * 2]]]
]
  

  if View =  "Precipitation"[ 
    set mx max [rainfall] of land-patches 
    set mn min [rainfall] of land-patches  
    ask land-patches [ set pcolor scale-color blue rainfall  mx mn  ]] 
  
  if View =  "Runoff"[ 
    set mx max [runoff] of land-patches 
    set mn min [runoff] of land-patches 
    ask land-patches [ set pcolor scale-color blue runoff  mx mn  ]] 
    
  if View =  "N Loading"[
    set mx (max [load-N-per-ha] of land-patches) / 20
    set mn min [load-N-per-ha] of land-patches 
    ask land-patches [ set pcolor scale-color green load-N-per-ha  mx mn  ]] 
  
  
  if View =  "P Loading" [
    set mx max [load-P-per-ha] of land-patches 
    set mn min [load-P-per-ha] of land-patches 
    ask land-patches [ set pcolor scale-color red load-P-per-ha  mx mn  ]] 
  
  
  if View =  "TSS Loading"[ 
    set mx max [load-TSS-per-ha] of land-patches 
    set mn min [load-TSS-per-ha] of land-patches 
    ask land-patches [ set pcolor scale-color blue load-TSS-per-ha  mx mn  ]]
  
  
  if View =  "Sediment Generated" [
    set mx max [hillslope-sediment-generated] of land-patches 
    set mn min [hillslope-sediment-generated] of land-patches 
    ask land-patches [ set pcolor scale-color brown hillslope-sediment-generated  mx mn ]]    
  
  if View =  "P Supply" [ 
    set mx max [p-supply] of land-patches 
    set mn min [p-supply] of land-patches 
    ask land-patches [ set pcolor scale-color red p-supply mx mn ]]
  
  
  if View =  "N Supply" [ 
    set mx max [n-supply] of land-patches 
    set mn min [n-supply] of land-patches 
    ask land-patches [ set pcolor scale-color green n-supply mx mn ]]
  
  
  if View =  "TSS Supply" [ 
    set mx max [tss-supply] of land-patches 
    set mn min [tss-supply] of land-patches  
    ask land-patches [ set pcolor scale-color blue tss-supply mx mn ]]  
  
  if View =  "P Removal" [ 
    set mx max [p-deposited] of land-patches 
    set mn min [p-deposited] of land-patches 
    ask land-patches [ set pcolor scale-color red p-deposited mx mn ]]
  
  if View =  "N Removal" [ 
    set mx max [n-deposited] of land-patches 
    set mn min [n-deposited] of land-patches  
    ask land-patches [ set pcolor scale-color green n-deposited mx mn ]]
  
  if View =  "TSS Removal" [ 
    set mx max [tss-deposited] of land-patches 
    set mn min [tss-deposited] of land-patches  
    ask land-patches [ set pcolor scale-color blue tss-deposited mx mn ]] 
  
  if View =  "Deposited Sediments" [
    set mx  max [sediments-deposited] of land-patches 
    set mn min [sediments-deposited] of land-patches  
    ask land-patches [ set pcolor scale-color red sediments-deposited  mx mn  ]]    
  
  if View =  "Net P" [ 
    set mx max [net-p] of land-patches 
    set mn min [net-p] of land-patches 
    ask land-patches [ifelse net-p < 0
        [set pcolor scale-color blue net-p mn 0]        [set pcolor scale-color green net-p mx 0]        ]]
  
  if View =  "Net N" [ 
    set mx max [net-n] of land-patches 
    set mn min [net-n] of land-patches 
    ask land-patches [ifelse net-n < 0
        [set pcolor scale-color blue net-n mn 0]        [set pcolor scale-color green net-n mx 0]        ]]
  
  if View =  "Net TSS" [ 
    set mx max [net-tss] of land-patches 
    set mn min [net-tss] of land-patches 
    ask land-patches [ifelse net-tss < 0
        [set pcolor scale-color blue net-tss mn 0]        [set pcolor scale-color green net-tss mx 0]        ]]
    
  if View =  "Net Sediment" [ 
    set mx max [net-sediment] of land-patches 
    set mn min [net-sediment] of land-patches 
    ask land-patches [ifelse net-sediment < 0
        [set pcolor scale-color blue net-sediment mn 0]        [set pcolor scale-color green net-sediment mx 0]        ]]


  if View =  "River P" [ set mx 250000 set mn -0   ask land-patches [ set pcolor scale-color red cum-river-p mx mn ] ask links [hide-link]]
  if View =  "River N" [ set mx 5000000 set mn -0   ask land-patches [ set pcolor scale-color green cum-river-n mx mn ] ask links [hide-link]]
  if View =  "River TSS" [ set mx 500000000 set mn -0   ask land-patches [ set pcolor scale-color blue cum-river-tss mx mn ] ask links [hide-link]] 
  if View =  "River Flow" [ set mx 10000000000 set mn -0   ask land-patches [ set pcolor scale-color blue cum-river-flow mx mn ] ask links [hide-link]]   

  
end

;------------------Default Variables -------------------
; Resets all user-defined model input variables to their default settings


to default-all-variables
  default-water-loading
  default-other-water-variables
  default-pollination-variables
  default-forest-variables
end

to default-water-loading ; resets water loading parameters to default values (from Donahue 2013)

  set ag-flat-n 0.01121
  set ag-rolling-n 0.01419
  set ag-hilly-n 0.01755
  set barren-n 0.003697
  set cutblock-n 0.0102
  set feedlots-n 1.62012
  set forest-n 0.0034
  set grass-n 0.00097
  set hard-roads-n 0.09825
  set industrial-n 0.01426
  set mines-disturbed-n 0.00531
  set mines-undisturbed-n 0.00202
  set pasture-n 0.00913
  set pipelines-n 0.00519
  set recreation-n 0.01124
  set rural-residential-n 0.00316
  set seismic-n 0.00259
  set shrubland-n 0.00463
  set suburban-n 0.00779
  set trails-motorized-n 0.0144
  set trails-nonmotorized-n 0.0078
  set transmission-lines-n 0.00346
  set urban-n 0.01436
  set wellpads-n 0.01368
  
  set ag-flat-p 0.00096
  set ag-rolling-p 0.00122
  set ag-hilly-p 0.00151
  set barren-p 0.000251
  set cutblock-p 0.000763
  set feedlots-p 0.32423
  set forest-p 0.00061
  set grass-p 0.00013
  set hard-roads-p 0.00314
  set industrial-p 0.00184
  set mines-disturbed-p 0.00068
  set mines-undisturbed-p 0.00013
  set pasture-p 0.00086
  set pipelines-p 0.00201
  set recreation-p 0.00187
  set rural-residential-p 0.00026
  set seismic-p 0.00101
  set shrubland-p 0.000834
  set suburban-p 0.00161
  set trails-motorized-p 0.01211
  set trails-nonmotorized-p 0.00447
  set transmission-lines-p 0.00134
  set urban-p 0.00178
  set wellpads-p 0.00689
  
  set ag-flat-tss 0.27041
  set ag-rolling-tss 0.34251
  set ag-hilly-tss 0.42363
  ;set barren-tss 0.501253
  set barren-tss 0
  set cutblock-tss 0.69188
  set feedlots-tss 4.99275
  set forest-tss 0.5535
  set grass-tss 0.07153
  set hard-roads-tss 0.4133
  set industrial-tss 1.08731
  set mines-disturbed-tss 0.42273
  set mines-undisturbed-tss 0.07153
  set pasture-tss 0.29717
  set pipelines-tss 0.54065
  set recreation-tss 0.44149
  set rural-residential-tss 0.06309
  set seismic-tss 0.27032
  set shrubland-tss 0.753
  set suburban-tss 0.34922
  set trails-motorized-tss 2.889
  set trails-nonmotorized-tss 1.06635
  set transmission-lines-tss 0.36043
  set urban-tss 0.62382
  set wellpads-tss 1.93873
end


to default-other-water-variables
  set ag-cover 0.45
  set deciduous-cover 0.1
  set conifer-cover 0.1
  set mixed-cover 0.1
  set shrub-cover 0.2
  set grass-cover 0.3
  set developed-cover 0.7
  set exposed-cover 0.45
  set rock-rubble-cover 0.25
  
  set ag-removal 15
  set deciduous-removal 55
  set conifer-removal 55
  set mixed-removal 55
  set shrub-removal 45
  set grass-removal 45
  set developed-removal 0
  set exposed-removal 0
  set rock-rubble-removal 0
  
  set avoided-dredging 0.0135
  set avoided-drinking-tss 0.0070
  set avoided-drinking-P 50
  set avoided-drinking-N 6.82
  
end


to default-pollination-variables
  set canola-price 0.46

end


to default-forest-variables
  set cost-to-roadside 35.25
  set silviculture-cost 1000
  set mill-opp-cost 50
  set lumber-price 135
  set pulp-price 843
  set panel-price 290
  set carbon-price 30
 
end
 


;------------------------------------------------------
;   Adjust water loading parameters by Natural Region
;------------------------------------------------------


; This section iteratively changes the Phosphorus export coefficients for each natural region. Current values were obtained through latin hypercube sampling.

to calibrate

if calibration-count = "mountain" [
set ag-rolling-P 0.00149072298360802   set cutblock-P 0.000784748850663891   set rural-residential-P 0.00036503605388524   set barren-P 0.000172658669675828   set forest-P 0.000397720822001924   set hard-roads-P 0.00619780733020091   set pasture-P 0.00126341816597036   set urban-P 0.00184242975695385   set feedlots-P 0.561107683951232 
]

if calibration-count = "foothills" [
set ag-rolling-P 0.00242173417220172   set cutblock-P 0.00102390860666954   set rural-residential-P 0.000135155900941929   set barren-P 0.000441515734956099   set forest-P 0.00116959307527833   set hard-roads-P 0.00381883325412194   set pasture-P 0.00145572859787429   set urban-P 0.00244396510336827   set feedlots-P 0.447522120677376 
]
       
if calibration-count = "western sedimentary basin"
[default-water-loading]

end

;------------------------------------------------------------------
to clear-non-land-patches
ask patches [if is-land-patch = 0 [

set timber-esv 0
set timber-esvp 0
set carbon-esv 0
set ccs-esv 0
set carbon-storage 0
set carbon-change 0
set timber-npv-per-ha 0
set timber-value-potential-per-ha 0
set carbon-value-per-ha 0
set ccs-value-per-ha 0
set carbon-storage-per-ha 0
set carbon-change-per-ha 0
set pollination-npv 0
set canola-total-yield 0
set canola-revenue-npv 0
set pollination-npv-per-ha 0
set canola-total-yield-per-ha 0
set canola-revenue-npv-per-ha 0
set intactness 0
set load-n 0
set load-p 0
set load-tss 0
set hillslope-sediment-generated 0
set p-supply 0
set tss-supply 0
set sediment-supply 0
set n-deposited 0
set p-deposited 0
set tss-deposited 0
set sediments-deposited 0
set net-n 0
set net-p 0
set net-tss 0
set net-sediment 0
set load-n-per-ha 0
set load-p-per-ha 0
set load-tss-per-ha 0
set hillslope-sediment-generated-per-ha 0
set n-supply-per-ha 0
set p-supply-per-ha 0
set tss-supply-per-ha 0
set sediment-supply-per-ha 0
set n-deposited-per-ha 0
set p-deposited-per-ha 0
set tss-deposited-per-ha 0
set sediments-deposited-per-ha 0
set net-n-per-ha 0
set net-p-per-ha 0
set net-tss-per-ha 0
set net-sediment-per-ha 0
set cum-river-P 0
set cum-river-tss 0
set cum-river-sediment 0
set cum-river-flow 0
]]
end
@#$#@#$#@
GRAPHICS-WINDOW
197
17
1481
840
-1
-1
2.0
1
10
1
1
1
0
0
0
1
0
636
0
395
0
0
1
ticks
30.0

BUTTON
20
10
146
43
Setup Landscape
setup-patches
NIL
1
T
OBSERVER
NIL
NIL
NIL
NIL
1

TEXTBOX
15
530
182
552
Timber & Carbon Variables
14
0.0
1

SLIDER
12
589
184
622
cost-to-roadside
cost-to-roadside
0
50
35.25
0.25
1
$/m3
HORIZONTAL

SLIDER
12
621
184
654
silviculture-cost
silviculture-cost
0
1500
1000
1
1
$/ha
HORIZONTAL

SLIDER
12
686
184
719
mill-opp-cost
mill-opp-cost
0
100
50
1
1
$/m3
HORIZONTAL

SLIDER
12
719
184
752
lumber-price
lumber-price
0
250
135
1
1
$/m3
HORIZONTAL

SLIDER
12
752
184
785
pulp-price
pulp-price
0
1500
843
1
1
$/mt
HORIZONTAL

SLIDER
12
785
184
818
panel-price
panel-price
0
400
290
1
1
$/m3
HORIZONTAL

SLIDER
12
817
184
850
carbon-price
carbon-price
0
100
30
1
1
$/mt CO2
HORIZONTAL

TEXTBOX
18
864
168
882
Pollination Variables
14
0.0
1

SLIDER
13
886
185
919
canola-price
canola-price
0.01
1
0.46
0.01
1
$/kg
HORIZONTAL

BUTTON
18
183
146
216
Run Forest Model
run-forest-model
T
1
T
OBSERVER
NIL
NIL
NIL
NIL
1

CHOOSER
11
441
179
486
View
View
"Eligible Landbase" "Standing Timber Volume" "Potential Timber NPV" "Timber NPV" "Carbon Storage Value" "Carbon Sequestration Value" "Canola 2009" "Canola 2010" "Canola 2011" "Canola 2012" "Pollinator Habitat" "Bee Abundance" "Pollinator Profit" "Biodiversity Index" "Watersheds" "Precipitation" "Runoff" "N Loading" "P Loading" "TSS Loading" "Sediment Generated" "P Supply" "N Supply" "TSS Supply" "P Removal" "N Removal" "TSS Removal" "Deposited Sediments" "Net P" "Net N" "Net TSS" "Net Sediment" "River P" "River N" "River TSS" "River Flow"
17

BUTTON
13
485
114
518
Update View
update-view
NIL
1
T
OBSERVER
NIL
NIL
NIL
NIL
1

BUTTON
18
216
146
249
Run Pollination Model
run-pollination-model
T
1
T
OBSERVER
NIL
NIL
NIL
NIL
1

TEXTBOX
1521
340
1671
358
Pollutant Removal Rates
14
0.0
1

SLIDER
1505
360
1677
393
ag-removal
ag-removal
0
100
15
5
1
%
HORIZONTAL

SLIDER
1505
392
1677
425
deciduous-removal
deciduous-removal
0
100
55
5
1
%
HORIZONTAL

SLIDER
1505
425
1677
458
conifer-removal
conifer-removal
0
100
55
5
1
%
HORIZONTAL

SLIDER
1505
457
1677
490
mixed-removal
mixed-removal
0
100
55
5
1
%
HORIZONTAL

SLIDER
1505
521
1677
554
grass-removal
grass-removal
0
100
45
5
1
%
HORIZONTAL

SLIDER
1505
489
1677
522
shrub-removal
shrub-removal
0
100
45
5
1
%
HORIZONTAL

SLIDER
1505
553
1677
586
developed-removal
developed-removal
0
100
0
5
1
%
HORIZONTAL

SLIDER
1505
586
1677
619
exposed-removal
exposed-removal
0
100
0
5
1
%
HORIZONTAL

SLIDER
1505
619
1677
652
rock-rubble-removal
rock-rubble-removal
0
100
0
5
1
%
HORIZONTAL

TEXTBOX
1520
17
1670
35
RUSLE Cover Factors
14
0.0
1

SLIDER
1509
37
1681
70
ag-cover
ag-cover
0
1
0.45
.01
1
NIL
HORIZONTAL

SLIDER
1509
68
1681
101
deciduous-cover
deciduous-cover
0
1
0.1
.01
1
NIL
HORIZONTAL

SLIDER
1509
101
1681
134
conifer-cover
conifer-cover
0
1
0.1
0.01
1
NIL
HORIZONTAL

SLIDER
1510
134
1682
167
mixed-cover
mixed-cover
0
1
0.1
0.01
1
NIL
HORIZONTAL

SLIDER
1510
166
1682
199
shrub-cover
shrub-cover
0
1
0.2
0.01
1
NIL
HORIZONTAL

SLIDER
1510
199
1682
232
grass-cover
grass-cover
0
1
0.3
0.01
1
NIL
HORIZONTAL

SLIDER
1510
232
1682
265
developed-cover
developed-cover
0
1
0.7
0.01
1
NIL
HORIZONTAL

SLIDER
1510
264
1682
297
exposed-cover
exposed-cover
0
1
0.45
0.01
1
NIL
HORIZONTAL

SLIDER
1510
297
1682
330
rock-rubble-cover
rock-rubble-cover
0
1
0.25
0.01
1
NIL
HORIZONTAL

TEXTBOX
1849
30
2216
63
Export Coefficients (kg/ha per mm of precipitation)
14
0.0
1

TEXTBOX
1772
70
1885
89
Nitrogen
13
0.0
1

SLIDER
1714
191
1886
224
barren-N
barren-N
0
1
0.003697
.00001
1
NIL
HORIZONTAL

SLIDER
1714
224
1886
257
cutblock-N
cutblock-N
0
1
0.0102
.00001
1
NIL
HORIZONTAL

SLIDER
1714
257
1886
290
feedlots-N
feedlots-N
0
2
1.62012
.00001
1
NIL
HORIZONTAL

SLIDER
1714
289
1886
322
forest-N
forest-N
0
1
0.0034
.00001
1
NIL
HORIZONTAL

SLIDER
1714
322
1886
355
grass-N
grass-N
0
1
9.7E-4
.00001
1
NIL
HORIZONTAL

SLIDER
1714
355
1886
388
hard-roads-N
hard-roads-N
0
1
0.09825
.00001
1
NIL
HORIZONTAL

SLIDER
1714
387
1886
420
industrial-N
industrial-N
0
1
0.01426
1.0000
1
NIL
HORIZONTAL

SLIDER
1714
485
1886
518
pasture-N
pasture-N
0
1
0.00913
.00001
1
NIL
HORIZONTAL

SLIDER
1714
518
1886
551
pipelines-N
pipelines-N
0
1
0.00519
.00001
1
NIL
HORIZONTAL

SLIDER
1714
551
1886
584
recreation-N
recreation-N
0
1
0.01124
.00001
1
NIL
HORIZONTAL

SLIDER
1714
583
1886
616
rural-residential-N
rural-residential-N
0
1
0.00316
.00001
1
NIL
HORIZONTAL

SLIDER
1714
616
1886
649
seismic-N
seismic-N
0
1
0.00259
.00001
1
NIL
HORIZONTAL

SLIDER
1714
682
1886
715
suburban-N
suburban-N
0
1
0.00779
.00001
1
NIL
HORIZONTAL

SLIDER
1714
419
1886
452
mines-disturbed-N
mines-disturbed-N
0
1
0.00531
.00001
1
NIL
HORIZONTAL

SLIDER
1714
714
1886
747
trails-motorized-N
trails-motorized-N
0
1
0.0144
.00001
1
NIL
HORIZONTAL

SLIDER
1714
747
1886
780
trails-nonmotorized-N
trails-nonmotorized-N
0
1
0.0078
.00001
1
NIL
HORIZONTAL

SLIDER
1714
780
1886
813
transmission-lines-N
transmission-lines-N
0
1
0.00346
.00001
1
NIL
HORIZONTAL

SLIDER
1714
813
1886
846
urban-N
urban-N
0
1
0.01436
.00001
1
NIL
HORIZONTAL

SLIDER
1714
846
1886
879
wellpads-N
wellpads-N
0
1
0.01368
.00001
1
NIL
HORIZONTAL

SLIDER
1714
95
1886
128
ag-flat-N
ag-flat-N
0
1
0.01121
.00001
1
NIL
HORIZONTAL

TEXTBOX
1941
72
2091
90
Phosphorus
13
0.0
1

TEXTBOX
2091
72
2241
90
Total Suspended Solids
13
0.0
1

SLIDER
1896
96
2068
129
ag-flat-P
ag-flat-P
0
1
9.6E-4
.00001
1
NIL
HORIZONTAL

SLIDER
1896
194
2068
227
barren-P
barren-P
0
1
2.51E-4
.00001
1
NIL
HORIZONTAL

SLIDER
1896
226
2068
259
cutblock-P
cutblock-P
0
1
7.63E-4
.00001
1
NIL
HORIZONTAL

SLIDER
1896
259
2068
292
feedlots-P
feedlots-P
0
1
0.32423
.00001
1
NIL
HORIZONTAL

SLIDER
1896
292
2068
325
forest-P
forest-P
0
1
6.1E-4
.00001
1
NIL
HORIZONTAL

SLIDER
1896
324
2068
357
grass-P
grass-P
0
1
1.3E-4
.00001
1
NIL
HORIZONTAL

SLIDER
1896
356
2068
389
hard-roads-P
hard-roads-P
0
1
0.00314
.00001
1
NIL
HORIZONTAL

SLIDER
1896
388
2068
421
industrial-P
industrial-P
0
1
0.00184
.00001
1
NIL
HORIZONTAL

SLIDER
1896
486
2068
519
pasture-P
pasture-P
0
1
8.6E-4
.00001
1
NIL
HORIZONTAL

SLIDER
1896
518
2068
551
pipelines-P
pipelines-P
0
1
0.00201
.00001
1
NIL
HORIZONTAL

SLIDER
1896
551
2068
584
recreation-P
recreation-P
0
1
0.00187
.00001
1
NIL
HORIZONTAL

SLIDER
1896
584
2068
617
rural-residential-P
rural-residential-P
0
1
2.6E-4
.00001
1
NIL
HORIZONTAL

SLIDER
1896
617
2068
650
seismic-P
seismic-P
0
1
0.00101
.00001
1
NIL
HORIZONTAL

SLIDER
1896
683
2068
716
suburban-P
suburban-P
0
1
0.00161
.00001
1
NIL
HORIZONTAL

SLIDER
1896
420
2068
453
mines-disturbed-P
mines-disturbed-P
0
1
6.8E-4
.00001
1
NIL
HORIZONTAL

SLIDER
1896
715
2068
748
trails-motorized-P
trails-motorized-P
0
1
0.01211
.00001
1
NIL
HORIZONTAL

SLIDER
1896
748
2068
781
trails-nonmotorized-P
trails-nonmotorized-P
0
1
0.00447
.00001
1
NIL
HORIZONTAL

SLIDER
1896
781
2068
814
transmission-lines-P
transmission-lines-P
0
1
0.00134
.00001
1
NIL
HORIZONTAL

SLIDER
1896
814
2068
847
urban-P
urban-P
0
1
0.00178
.00001
1
NIL
HORIZONTAL

SLIDER
1896
847
2068
880
wellpads-P
wellpads-P
0
1
0.00689
.00001
1
NIL
HORIZONTAL

SLIDER
2083
97
2255
130
ag-flat-TSS
ag-flat-TSS
0
1
0.27041
.00001
1
NIL
HORIZONTAL

SLIDER
2083
193
2255
226
barren-TSS
barren-TSS
0
3
0
.00001
1
NIL
HORIZONTAL

SLIDER
2083
226
2255
259
cutblock-TSS
cutblock-TSS
0
1
0.69188
.00001
1
NIL
HORIZONTAL

SLIDER
2083
258
2255
291
feedlots-TSS
feedlots-TSS
0
6
4.99275
.00001
1
NIL
HORIZONTAL

SLIDER
2083
290
2255
323
forest-TSS
forest-TSS
0
1
0.5535
.00001
1
NIL
HORIZONTAL

SLIDER
2083
323
2255
356
grass-TSS
grass-TSS
0
1
0.07153
.00001
1
NIL
HORIZONTAL

SLIDER
2083
356
2255
389
hard-roads-TSS
hard-roads-TSS
0
1
0.4133
.00001
1
NIL
HORIZONTAL

SLIDER
2083
389
2255
422
industrial-TSS
industrial-TSS
0
2
1.08731
.00001
1
NIL
HORIZONTAL

SLIDER
2083
487
2255
520
pasture-TSS
pasture-TSS
0
1
0.29717
.00001
1
NIL
HORIZONTAL

SLIDER
2083
519
2255
552
pipelines-TSS
pipelines-TSS
0
1
0.54065
.00001
1
NIL
HORIZONTAL

SLIDER
2083
552
2255
585
recreation-TSS
recreation-TSS
0
1
0.44149
.00001
1
NIL
HORIZONTAL

SLIDER
2083
585
2255
618
rural-residential-TSS
rural-residential-TSS
0
1
0.06309
.000011
1
NIL
HORIZONTAL

SLIDER
2083
618
2255
651
seismic-TSS
seismic-TSS
0
1
0.27032
.00001
1
NIL
HORIZONTAL

SLIDER
2083
683
2255
716
suburban-TSS
suburban-TSS
0
1
0.34922
.00001
1
NIL
HORIZONTAL

SLIDER
2083
421
2255
454
mines-disturbed-tss
mines-disturbed-tss
0
1
0.42273
.00001
1
NIL
HORIZONTAL

SLIDER
2083
715
2255
748
trails-motorized-TSS
trails-motorized-TSS
0
4
2.889
.00001
1
NIL
HORIZONTAL

SLIDER
2083
748
2256
781
trails-nonmotorized-TSS
trails-nonmotorized-TSS
0
2
1.06635
.00001
1
NIL
HORIZONTAL

SLIDER
2083
781
2255
814
transmission-lines-TSS
transmission-lines-TSS
0
1
0.36043
.00001
1
NIL
HORIZONTAL

SLIDER
2083
813
2255
846
urban-TSS
urban-TSS
0
1
0.62382
.00001
1
NIL
HORIZONTAL

SLIDER
2083
845
2255
878
wellpads-TSS
wellpads-TSS
0
3
1.93873
.00001
1
NIL
HORIZONTAL

TEXTBOX
1516
671
1666
689
Water Cost Variables
14
0.0
1

SLIDER
1505
695
1699
728
avoided-dredging
avoided-dredging
0
.1
0.0135
0.0005
1
$/kg
HORIZONTAL

SLIDER
1505
727
1699
760
avoided-drinking-TSS
avoided-drinking-TSS
0
0.01
0.0070
0.0005
1
$/kg
HORIZONTAL

SLIDER
1505
760
1699
793
avoided-drinking-P
avoided-drinking-P
0
250
50
1
1
$/kg
HORIZONTAL

SLIDER
1505
793
1700
826
avoided-drinking-N
avoided-drinking-N
0
25
6.82
0.01
1
$/kg
HORIZONTAL

SLIDER
1714
127
1886
160
ag-rolling-N
ag-rolling-N
0
1
0.01419
.00001
1
NIL
HORIZONTAL

SLIDER
1714
159
1886
192
ag-hilly-N
ag-hilly-N
0
1
0.01755
.00001
1
NIL
HORIZONTAL

SLIDER
1896
129
2068
162
ag-rolling-P
ag-rolling-P
0
1
0.0012192000000000001
.00001
1
NIL
HORIZONTAL

SLIDER
1896
162
2068
195
ag-hilly-P
ag-hilly-P
0
1
0.0015072000000000002
.00001
1
NIL
HORIZONTAL

SLIDER
2083
129
2255
162
ag-rolling-TSS
ag-rolling-TSS
0
11
0.34251
.00001
1
NIL
HORIZONTAL

SLIDER
2083
161
2255
194
ag-hilly-TSS
ag-hilly-TSS
0
1
0.42363
.00001
1
NIL
HORIZONTAL

BUTTON
18
310
146
343
Setup Water Model
setup-water-model
NIL
1
T
OBSERVER
NIL
NIL
NIL
NIL
1

BUTTON
18
343
145
376
Run Water Model
run-water-model
NIL
1
T
OBSERVER
NIL
NIL
NIL
NIL
1

BUTTON
18
249
146
282
Run Biodiversity Model
calc-intactness
NIL
1
T
OBSERVER
NIL
NIL
NIL
NIL
1

SLIDER
1714
452
1886
485
mines-undisturbed-N
mines-undisturbed-N
0
1
0.00202
.00001
1
NIL
HORIZONTAL

SLIDER
1896
453
2068
486
mines-undisturbed-P
mines-undisturbed-P
0
1
1.3E-4
.00001
1
NIL
HORIZONTAL

SLIDER
2083
454
2255
487
mines-undisturbed-tss
mines-undisturbed-tss
0
1
0.07153
.00001
1
NIL
HORIZONTAL

BUTTON
8
390
185
423
Output Tributary Data
output-tributary-data
NIL
1
T
OBSERVER
NIL
NIL
NIL
NIL
1

SLIDER
20
43
192
76
model-years
model-years
0
100
4
1
1
Years
HORIZONTAL

BUTTON
5
137
198
170
Reset to Default Landscape & Values
reset-to-defaults
NIL
1
T
OBSERVER
NIL
NIL
NIL
NIL
1

SLIDER
20
76
192
109
discount-rate
discount-rate
0
25
2
1
1
%
HORIZONTAL

CHOOSER
12
546
162
591
harvest-policy
harvest-policy
"Clearcut" "Variable Retention"
0

SLIDER
1714
649
1886
682
shrubland-n
shrubland-n
0
1
0.00463
0.00001
1
NIL
HORIZONTAL

SLIDER
1896
650
2068
683
shrubland-p
shrubland-p
0
1
8.34E-4
0.00001
1
NIL
HORIZONTAL

SLIDER
2083
651
2255
684
shrubland-tss
shrubland-tss
0
2
0.753
0.01
1
NIL
HORIZONTAL

SLIDER
201
887
436
920
pasture-to-ag-conversion-rate
pasture-to-ag-conversion-rate
0
100
100
1
1
%
HORIZONTAL

@#$#@#$#@
## WHAT IS IT?

(a general understanding of what the model is trying to show or explain)

## HOW IT WORKS

(what rules the agents use to create the overall behavior of the model)

## HOW TO USE IT

(how to use the model, including a description of each of the items in the Interface tab)

## THINGS TO NOTICE

(suggested things for the user to notice while running the model)

## THINGS TO TRY

(suggested things for the user to try to do (move sliders, switches, etc.) with the model)

## EXTENDING THE MODEL

(suggested things to add or change in the Code tab to make the model more complicated, detailed, accurate, etc.)

## NETLOGO FEATURES

(interesting or unusual features of NetLogo that the model uses, particularly in the Code tab; or where workarounds were needed for missing features)

## RELATED MODELS

(models in the NetLogo Models Library and elsewhere which are of related interest)

## CREDITS AND REFERENCES

(a reference to the model's URL on the web if it has one, as well as any other necessary credits, citations, and links)
@#$#@#$#@
default
true
0
Polygon -7500403 true true 150 5 40 250 150 205 260 250

airplane
true
0
Polygon -7500403 true true 150 0 135 15 120 60 120 105 15 165 15 195 120 180 135 240 105 270 120 285 150 270 180 285 210 270 165 240 180 180 285 195 285 165 180 105 180 60 165 15

arrow
true
0
Polygon -7500403 true true 150 0 0 150 105 150 105 293 195 293 195 150 300 150

box
false
0
Polygon -7500403 true true 150 285 285 225 285 75 150 135
Polygon -7500403 true true 150 135 15 75 150 15 285 75
Polygon -7500403 true true 15 75 15 225 150 285 150 135
Line -16777216 false 150 285 150 135
Line -16777216 false 150 135 15 75
Line -16777216 false 150 135 285 75

bug
true
0
Circle -7500403 true true 96 182 108
Circle -7500403 true true 110 127 80
Circle -7500403 true true 110 75 80
Line -7500403 true 150 100 80 30
Line -7500403 true 150 100 220 30

butterfly
true
0
Polygon -7500403 true true 150 165 209 199 225 225 225 255 195 270 165 255 150 240
Polygon -7500403 true true 150 165 89 198 75 225 75 255 105 270 135 255 150 240
Polygon -7500403 true true 139 148 100 105 55 90 25 90 10 105 10 135 25 180 40 195 85 194 139 163
Polygon -7500403 true true 162 150 200 105 245 90 275 90 290 105 290 135 275 180 260 195 215 195 162 165
Polygon -16777216 true false 150 255 135 225 120 150 135 120 150 105 165 120 180 150 165 225
Circle -16777216 true false 135 90 30
Line -16777216 false 150 105 195 60
Line -16777216 false 150 105 105 60

car
false
0
Polygon -7500403 true true 300 180 279 164 261 144 240 135 226 132 213 106 203 84 185 63 159 50 135 50 75 60 0 150 0 165 0 225 300 225 300 180
Circle -16777216 true false 180 180 90
Circle -16777216 true false 30 180 90
Polygon -16777216 true false 162 80 132 78 134 135 209 135 194 105 189 96 180 89
Circle -7500403 true true 47 195 58
Circle -7500403 true true 195 195 58

circle
false
0
Circle -7500403 true true 0 0 300

circle 2
false
0
Circle -7500403 true true 0 0 300
Circle -16777216 true false 30 30 240

cow
false
0
Polygon -7500403 true true 200 193 197 249 179 249 177 196 166 187 140 189 93 191 78 179 72 211 49 209 48 181 37 149 25 120 25 89 45 72 103 84 179 75 198 76 252 64 272 81 293 103 285 121 255 121 242 118 224 167
Polygon -7500403 true true 73 210 86 251 62 249 48 208
Polygon -7500403 true true 25 114 16 195 9 204 23 213 25 200 39 123

cylinder
false
0
Circle -7500403 true true 0 0 300

dot
false
0
Circle -7500403 true true 90 90 120

face happy
false
0
Circle -7500403 true true 8 8 285
Circle -16777216 true false 60 75 60
Circle -16777216 true false 180 75 60
Polygon -16777216 true false 150 255 90 239 62 213 47 191 67 179 90 203 109 218 150 225 192 218 210 203 227 181 251 194 236 217 212 240

face neutral
false
0
Circle -7500403 true true 8 7 285
Circle -16777216 true false 60 75 60
Circle -16777216 true false 180 75 60
Rectangle -16777216 true false 60 195 240 225

face sad
false
0
Circle -7500403 true true 8 8 285
Circle -16777216 true false 60 75 60
Circle -16777216 true false 180 75 60
Polygon -16777216 true false 150 168 90 184 62 210 47 232 67 244 90 220 109 205 150 198 192 205 210 220 227 242 251 229 236 206 212 183

factory
false
0
Rectangle -7500403 true true 76 194 285 270
Rectangle -7500403 true true 36 95 59 231
Rectangle -16777216 true false 90 210 270 240
Line -7500403 true 90 195 90 255
Line -7500403 true 120 195 120 255
Line -7500403 true 150 195 150 240
Line -7500403 true 180 195 180 255
Line -7500403 true 210 210 210 240
Line -7500403 true 240 210 240 240
Line -7500403 true 90 225 270 225
Circle -1 true false 37 73 32
Circle -1 true false 55 38 54
Circle -1 true false 96 21 42
Circle -1 true false 105 40 32
Circle -1 true false 129 19 42
Rectangle -7500403 true true 14 228 78 270

fish
false
0
Polygon -1 true false 44 131 21 87 15 86 0 120 15 150 0 180 13 214 20 212 45 166
Polygon -1 true false 135 195 119 235 95 218 76 210 46 204 60 165
Polygon -1 true false 75 45 83 77 71 103 86 114 166 78 135 60
Polygon -7500403 true true 30 136 151 77 226 81 280 119 292 146 292 160 287 170 270 195 195 210 151 212 30 166
Circle -16777216 true false 215 106 30

flag
false
0
Rectangle -7500403 true true 60 15 75 300
Polygon -7500403 true true 90 150 270 90 90 30
Line -7500403 true 75 135 90 135
Line -7500403 true 75 45 90 45

flower
false
0
Polygon -10899396 true false 135 120 165 165 180 210 180 240 150 300 165 300 195 240 195 195 165 135
Circle -7500403 true true 85 132 38
Circle -7500403 true true 130 147 38
Circle -7500403 true true 192 85 38
Circle -7500403 true true 85 40 38
Circle -7500403 true true 177 40 38
Circle -7500403 true true 177 132 38
Circle -7500403 true true 70 85 38
Circle -7500403 true true 130 25 38
Circle -7500403 true true 96 51 108
Circle -16777216 true false 113 68 74
Polygon -10899396 true false 189 233 219 188 249 173 279 188 234 218
Polygon -10899396 true false 180 255 150 210 105 210 75 240 135 240

house
false
0
Rectangle -7500403 true true 45 120 255 285
Rectangle -16777216 true false 120 210 180 285
Polygon -7500403 true true 15 120 150 15 285 120
Line -16777216 false 30 120 270 120

leaf
false
0
Polygon -7500403 true true 150 210 135 195 120 210 60 210 30 195 60 180 60 165 15 135 30 120 15 105 40 104 45 90 60 90 90 105 105 120 120 120 105 60 120 60 135 30 150 15 165 30 180 60 195 60 180 120 195 120 210 105 240 90 255 90 263 104 285 105 270 120 285 135 240 165 240 180 270 195 240 210 180 210 165 195
Polygon -7500403 true true 135 195 135 240 120 255 105 255 105 285 135 285 165 240 165 195

line
true
0
Line -7500403 true 150 0 150 300

line half
true
0
Line -7500403 true 150 0 150 150

pentagon
false
0
Polygon -7500403 true true 150 15 15 120 60 285 240 285 285 120

person
false
0
Circle -7500403 true true 110 5 80
Polygon -7500403 true true 105 90 120 195 90 285 105 300 135 300 150 225 165 300 195 300 210 285 180 195 195 90
Rectangle -7500403 true true 127 79 172 94
Polygon -7500403 true true 195 90 240 150 225 180 165 105
Polygon -7500403 true true 105 90 60 150 75 180 135 105

plant
false
0
Rectangle -7500403 true true 135 90 165 300
Polygon -7500403 true true 135 255 90 210 45 195 75 255 135 285
Polygon -7500403 true true 165 255 210 210 255 195 225 255 165 285
Polygon -7500403 true true 135 180 90 135 45 120 75 180 135 210
Polygon -7500403 true true 165 180 165 210 225 180 255 120 210 135
Polygon -7500403 true true 135 105 90 60 45 45 75 105 135 135
Polygon -7500403 true true 165 105 165 135 225 105 255 45 210 60
Polygon -7500403 true true 135 90 120 45 150 15 180 45 165 90

sheep
false
15
Circle -1 true true 203 65 88
Circle -1 true true 70 65 162
Circle -1 true true 150 105 120
Polygon -7500403 true false 218 120 240 165 255 165 278 120
Circle -7500403 true false 214 72 67
Rectangle -1 true true 164 223 179 298
Polygon -1 true true 45 285 30 285 30 240 15 195 45 210
Circle -1 true true 3 83 150
Rectangle -1 true true 65 221 80 296
Polygon -1 true true 195 285 210 285 210 240 240 210 195 210
Polygon -7500403 true false 276 85 285 105 302 99 294 83
Polygon -7500403 true false 219 85 210 105 193 99 201 83

square
false
0
Rectangle -7500403 true true 30 30 270 270

square 2
false
0
Rectangle -7500403 true true 30 30 270 270
Rectangle -16777216 true false 60 60 240 240

star
false
0
Polygon -7500403 true true 151 1 185 108 298 108 207 175 242 282 151 216 59 282 94 175 3 108 116 108

target
false
0
Circle -7500403 true true 0 0 300
Circle -16777216 true false 30 30 240
Circle -7500403 true true 60 60 180
Circle -16777216 true false 90 90 120
Circle -7500403 true true 120 120 60

tree
false
0
Circle -7500403 true true 118 3 94
Rectangle -6459832 true false 120 195 180 300
Circle -7500403 true true 65 21 108
Circle -7500403 true true 116 41 127
Circle -7500403 true true 45 90 120
Circle -7500403 true true 104 74 152

triangle
false
0
Polygon -7500403 true true 150 30 15 255 285 255

triangle 2
false
0
Polygon -7500403 true true 150 30 15 255 285 255
Polygon -16777216 true false 151 99 225 223 75 224

truck
false
0
Rectangle -7500403 true true 4 45 195 187
Polygon -7500403 true true 296 193 296 150 259 134 244 104 208 104 207 194
Rectangle -1 true false 195 60 195 105
Polygon -16777216 true false 238 112 252 141 219 141 218 112
Circle -16777216 true false 234 174 42
Rectangle -7500403 true true 181 185 214 194
Circle -16777216 true false 144 174 42
Circle -16777216 true false 24 174 42
Circle -7500403 false true 24 174 42
Circle -7500403 false true 144 174 42
Circle -7500403 false true 234 174 42

turtle
true
0
Polygon -10899396 true false 215 204 240 233 246 254 228 266 215 252 193 210
Polygon -10899396 true false 195 90 225 75 245 75 260 89 269 108 261 124 240 105 225 105 210 105
Polygon -10899396 true false 105 90 75 75 55 75 40 89 31 108 39 124 60 105 75 105 90 105
Polygon -10899396 true false 132 85 134 64 107 51 108 17 150 2 192 18 192 52 169 65 172 87
Polygon -10899396 true false 85 204 60 233 54 254 72 266 85 252 107 210
Polygon -7500403 true true 119 75 179 75 209 101 224 135 220 225 175 261 128 261 81 224 74 135 88 99

wheel
false
0
Circle -7500403 true true 3 3 294
Circle -16777216 true false 30 30 240
Line -7500403 true 150 285 150 15
Line -7500403 true 15 150 285 150
Circle -7500403 true true 120 120 60
Line -7500403 true 216 40 79 269
Line -7500403 true 40 84 269 221
Line -7500403 true 40 216 269 79
Line -7500403 true 84 40 221 269

wolf
false
0
Polygon -16777216 true false 253 133 245 131 245 133
Polygon -7500403 true true 2 194 13 197 30 191 38 193 38 205 20 226 20 257 27 265 38 266 40 260 31 253 31 230 60 206 68 198 75 209 66 228 65 243 82 261 84 268 100 267 103 261 77 239 79 231 100 207 98 196 119 201 143 202 160 195 166 210 172 213 173 238 167 251 160 248 154 265 169 264 178 247 186 240 198 260 200 271 217 271 219 262 207 258 195 230 192 198 210 184 227 164 242 144 259 145 284 151 277 141 293 140 299 134 297 127 273 119 270 105
Polygon -7500403 true true -1 195 14 180 36 166 40 153 53 140 82 131 134 133 159 126 188 115 227 108 236 102 238 98 268 86 269 92 281 87 269 103 269 113

x
false
0
Polygon -7500403 true true 270 75 225 30 30 225 75 270
Polygon -7500403 true true 30 75 75 30 270 225 225 270

@#$#@#$#@
NetLogo 5.0.4
@#$#@#$#@
@#$#@#$#@
@#$#@#$#@
<experiments>
  <experiment name="Scenario modelling - agricultural expansion" repetitions="1" runMetricsEveryStep="true">
    <setup>reset-to-defaults
expand-agriculture
calc-intactness
run-water-model</setup>
    <go>run-pollination-model</go>
    <metric>count all-canola-patches</metric>
    <metric>sum [pollination-npv] of all-canola-patches</metric>
    <metric>mean [pollination-npv] of all-canola-patches</metric>
    <metric>sum [canola-revenue-npv] of land-patches</metric>
    <metric>mean [intactness] of land-patches</metric>
    <metric>mean [intactness] of land-patches with [natural-region &gt; 2]</metric>
    <metric>sum [load-p] of land-patches</metric>
    <metric>sum [p-supply] of land-patches</metric>
    <metric>sum [load-p] of land-patches with [natural-region &gt; 2]</metric>
    <metric>sum [p-supply] of land-patches with [natural-region &gt; 2]</metric>
    <steppedValueSet variable="pasture-to-ag-conversion-rate" first="0" step="5" last="100"/>
  </experiment>
</experiments>
@#$#@#$#@
@#$#@#$#@
default
0.0
-0.2 0 1.0 0.0
0.0 1 1.0 0.0
0.2 0 1.0 0.0
link direction
true
0
Line -7500403 true 150 150 90 180
Line -7500403 true 150 150 210 180

@#$#@#$#@
0
@#$#@#$#@
